# Supplementary material for: In vivo interferon-gamma induced changes in gene expression dramatically alter neutrophil phenotype
Source: PLoS One. 2022 Feb 3;17(2):e0263370. doi: 10.1371/journal.pone.0263370 (PMC8812922; doi:10.1371/journal.pone.0263370)
Supplement: S1 Table — (XLSX) [file pone.0263370.s002.xlsx]

## Sheet: Supplimental table 1 - Ambruso
S1 Table. Genes which showed changes in expression after administration IFN-γ over time or dose.
Gene	Dose_P	Time_P	Dose_Time_P	log_fold_change	times_fold_change	D10_T0	D10_T1	D10_T2	D10_T3	D10_T4	D10_T5	D10_T6	D10_T7	D10_T8	D25_T0	D25_T1	D25_T2	D25_T3	D25_T4	D25_T5	D25_T6	D25_T7	D25_T8	D50_T0	D50_T1	D50_T2	D50_T3	D50_T4	D50_T5	D50_T6	D50_T7	D50_T8	D100_T0	D100_T1	D100_T2	D100_T3	D100_T4	D100_T5	D100_T6	D100_T7	D100_T8
LAMP3	6.07e-06	2.61e-35	0.608636	5.29748	39.3278	0	2.36214	3.86694	3.25458	1.07916	0.478085	0.51304	0.42726	0.157939	0	2.98003	4.03082	3.31063	1.61774	0.720231	0.332448	-0.282989	-0.13518	0	3.88305	4.96286	4.56835	2.81271	1.52155	0.886923	0.224253	0.352805	0	4.18763	5.29748	4.83144	3.30129	1.49079	1.0542	0.173229	-0.0059181
ANKRD22	1.89e-06	6.8e-36	0.530318	5.16702	35.9276	0	4.12356	4.51379	3.28855	1.18563	0.47868	0.140663	0.307155	-0.365061	0	3.94034	4.09835	3.46259	1.89012	1.0296	0.558252	0.148543	-0.0528809	0	4.67847	5.03612	4.53824	2.95444	1.53803	0.77564	-0.0903523	0.459101	0	4.72558	5.16702	4.74424	3.69165	1.76362	1.28239	0.303	-0.231585
CXCL10	0.119531	1.94e-25	0.77071	5.03393	32.7614	0	2.57247	2.19225	0.597893	0.409403	-0.0920536	0.116869	0.0744283	0.0523986	0	3.05386	3.07548	1.34985	0.460113	0.168565	0.0925965	0.0703305	-0.0234035	0	4.67384	4.3857	2.68952	1.21248	0.250357	0.180644	0.0501402	0.317344	0	4.8963	5.03393	3.12926	1.49993	0.129545	0.267022	0.0055686	-0.278553
CD69	0.000206294	3.86e-31	0.813079	4.91112	30.0881	0	3.01682	2.47766	0.0226762	0.0730011	-0.7823	-0.469788	-0.737835	-0.507423	0	4.41739	3.3331	1.45073	0.891037	0.0562185	-0.181957	0.388508	0.111834	0	4.48364	3.84052	1.98816	1.01304	-0.0888352	-0.305411	-0.312673	-0.441403	0	4.91112	4.5992	3.04601	1.43491	0.31205	0.275464	-0.331413	-0.393058
VAMP5	0.000201127	4.91e-35	0.972985	4.80726	27.9981	0	2.06814	3.33465	2.93396	0.598669	-0.114033	0.174089	0.153647	-0.220013	0	2.83741	3.6396	3.3074	1.27828	0.446129	0.280768	0.0177246	-0.0398515	0	3.54115	4.41474	4.15448	1.96738	0.695007	0.434656	-0.00739874	0.233593	0	3.99809	4.80726	4.42011	2.76794	1.15884	1.04358	0.424704	0.0967006
SOCS1	1.58e-06	8.29e-33	0.96284	4.67342	25.5175	0	2.63831	2.66405	1.40178	0.401109	-0.327805	-0.175803	-0.413888	-0.637806	0	3.77735	3.41237	2.60034	1.31305	0.547788	0.256923	0.273922	0.00558456	0	4.36109	4.49065	3.47084	1.91497	0.812286	0.391127	-0.0847217	0.475698	0	4.5093	4.67342	3.60754	2.51044	0.836794	0.63925	0.0932492	-0.187982
GBP1P1	0.000401621	6.81e-29	0.97104	4.32854	20.0919	0	1.87785	2.71914	1.685	0.334176	0.0357042	0.121471	-0.312851	-0.217065	0	2.47379	3.24569	2.63615	1.37627	0.72672	0.456625	0.205199	0.186358	0	2.76626	3.98556	3.5239	2.13285	1.1745	0.624586	0.266781	0.564084	0	3.05635	4.32854	4.04653	2.88294	1.52456	1.18276	0.584472	0.161483
GCH1	0.00233969	1.15e-30	0.818461	4.18426	18.1797	0	1.03342	3.04955	2.75271	0.991055	0.410427	-0.0179939	0.207359	-0.347809	0	1.59554	3.24408	3.17222	1.69364	0.925264	0.305737	0.215452	-0.239821	0	1.91673	3.7953	4.03551	2.68152	1.65334	1.11334	0.28975	0.467571	0	1.96507	3.74415	4.18426	2.86611	1.66934	1.29728	0.242405	0.0350233
KDSR	5.18e-08	3.39e-40	0.505037	4.12774	17.4813	0	3.17429	3.3485	1.61242	0.140919	0.0741382	-0.277041	0.10027	0.0957992	0	3.13539	2.97172	1.55259	-0.222872	-0.226314	-0.405211	-0.264058	-0.13259	0	3.95195	3.91697	2.37853	0.512962	-0.124223	-0.211379	-0.105842	0.180441	0	4.12774	3.92358	2.24291	-0.0109137	-0.45411	0.263855	-0.263504	-0.0189915
CD274	5.02e-05	1.22e-30	0.868456	4.08282	16.9453	0	3.08945	3.35319	2.44876	1.08686	0.818535	0.382265	0.0975171	-0.0291407	0	3.11558	3.05918	2.57749	1.43037	0.975472	0.570848	0.244224	-0.0071383	0	3.92281	4.08282	3.65753	2.40602	1.87855	1.25472	0.670327	0.766442	0	3.84782	3.94405	3.51694	2.63501	1.56322	1.09657	0.463203	-0.00499705
PDCD1LG2	0.00233368	2.57e-31	0.590266	4.04451	16.5013	0	1.72559	3.22881	2.76913	1.31476	0.856523	0.81842	0.293758	0.00351647	0	2.07123	3.22751	2.99645	1.80766	1.30118	1.13001	0.187886	0.0627551	0	2.43191	3.76467	3.81475	2.93875	2.35933	1.67844	0.884235	0.669649	0	2.63815	3.89747	4.04451	3.48053	2.27901	2.33921	1.10877	0.497118
ETV7	6.56e-05	2.5e-31	0.796771	4.0211	16.2358	0	2.84627	3.53753	2.71435	0.798165	0.59952	0.375583	0.329149	-0.236354	0	2.89012	3.12804	2.54582	1.33354	0.622384	0.259914	-0.16722	0.104422	0	3.67835	3.96175	3.69253	2.44868	1.2586	0.933577	0.505915	0.791706	0	3.5918	4.0211	3.71106	2.73293	1.44879	0.876984	0.23893	0.0945031
IFI44L	0.0912446	5.5e-23	0.457273	4.0172	16.1918	0	0.705351	2.48839	2.48908	2.13606	1.77386	1.09695	0.686756	-0.103064	0	1.2752	2.52994	2.6833	2.61604	1.81921	1.48705	0.344669	-0.0564448	0	1.57703	3.04383	3.2989	3.40552	2.75905	2.33512	1.08259	0.490102	0	1.60128	3.23834	3.5399	4.0172	2.79249	2.52875	1.42372	0.246374
RTP4	0.0751762	5.03e-24	0.858136	3.98759	15.8629	0	1.74447	2.68043	2.67131	1.89265	1.4179	0.983692	0.764878	-0.074646	0	2.13967	2.75866	2.9481	2.33729	1.84323	1.47555	0.830767	0.616252	0	2.5883	3.54257	3.61333	3.32158	2.72075	2.18713	1.3883	1.16003	0	2.84432	3.67875	3.76973	3.98759	2.88275	2.65391	1.63098	0.772996
APOL4	0.451772	3.1e-15	0.722686	3.98526	15.8374	0	0.924183	1.5345	0.68753	0.0756824	-0.0790643	0.161349	-0.0707885	0.014162	0	1.57604	2.04505	1.19439	0.496384	-0.131511	-0.0670319	-0.175125	0.0715633	0	2.34355	3.22404	2.34516	0.77823	0.253809	-0.0117282	0.0563222	-0.0334718	0	2.61186	3.98526	2.90888	1.09171	0.658686	0.28648	0.24888	-0.0281854
TFEC	0.0101286	1.28e-25	0.9849	3.97561	15.7318	0	0.67948	2.30493	2.10584	0.876475	0.469055	0.0299641	0.0148429	-0.167177	0	1.06549	2.99758	2.49778	1.64786	0.971795	0.302769	-0.117007	-0.196696	0	1.49965	3.27288	3.41419	2.89876	1.77399	1.01559	-0.0240227	0.0118676	0	1.67548	3.8085	3.97561	3.18344	1.94105	1.43805	0.383745	-0.340382
LAP3	0.000263556	1.23e-32	0.85396	3.97399	15.7142	0	2.02117	3.04891	2.35142	0.988476	0.506412	0.429282	0.275724	-0.169022	0	2.26545	2.91856	2.33517	1.18957	0.495884	0.327851	-0.0132841	0.075066	0	2.86616	3.62151	3.19579	1.9049	0.939581	0.678474	0.333916	0.486497	0	3.17366	3.97399	3.47879	2.51501	1.40072	1.0529	0.424862	0.0754866
OAS2	0.070232	2.71e-21	0.811309	3.9393	15.3408	0	1.00416	2.30556	2.43937	1.89042	1.64132	0.920369	0.671146	0.00730669	0	1.55078	2.54208	2.6699	2.36455	1.83262	1.40985	0.583808	0.422756	0	1.86897	3.00074	3.20142	3.15356	2.59388	2.09663	1.20963	0.870683	0	1.83805	3.3863	3.54971	3.9393	2.65334	2.30678	1.57015	0.694816
RMI2	0.00855344	1.94e-31	0.863672	3.92891	15.2307	0	1.79616	2.19645	1.6118	0.483576	0.0753531	-0.235806	-0.154035	-0.315136	0	2.57861	3.22976	2.35488	1.05601	0.629913	0.240074	0.217064	-0.0993173	0	2.92625	3.63299	2.94956	1.52893	0.529609	-0.230517	-0.136895	0.244068	0	3.12202	3.92891	2.94438	1.93404	0.624715	0.107908	0.0907945	0.24457
OAS1	0.0473663	1.4e-21	0.697884	3.87376	14.6595	0	1.23006	2.35029	2.41089	1.98567	1.6127	1.11386	0.936014	0.137402	0	1.58264	2.44401	2.58257	2.27677	1.74722	1.43009	0.542545	0.275671	0	1.97397	3.01631	3.337	3.33755	2.82341	2.42288	1.49192	1.15643	0	2.01522	3.22801	3.44275	3.87376	2.79897	2.57838	1.85507	1.06354
DUSP5	0.00278451	1.47e-31	0.992671	3.81085	14.0339	0	1.61134	2.10187	1.11301	0.108576	-0.0633996	-0.196547	0.0328662	-0.272404	0	3.0203	2.75662	1.72503	0.958847	0.357568	0.165335	0.112046	-0.00580668	0	3.31045	3.39129	2.37748	1.17726	0.230011	0.350778	0.09436	0.307351	0	3.55011	3.81085	2.77537	1.27709	0.286041	0.30042	-0.125948	-0.176208
SLAMF8	0.000375004	9.46e-36	0.639333	3.77724	13.7108	0	1.71008	1.79468	0.719498	0.0950303	-0.200843	-0.0727379	0.137969	-0.181534	0	2.27934	2.51687	1.28613	0.225712	0.14508	0.0764052	-0.0427562	0.149211	0	3.02091	3.24281	2.10494	0.941539	0.0951535	0.176383	-0.127629	0.426641	0	3.36389	3.77724	2.19338	1.09013	0.215045	0.218233	0.0852109	0.150081
SERPING1	0.0291073	1.61e-27	0.860911	3.75854	13.5342	0	2.12012	3.02208	2.99359	1.5084	1.43175	1.17085	0.80217	0.276043	0	2.0907	2.65094	2.78893	1.86994	1.55318	1.27096	0.82179	0.523736	0	2.90511	3.61828	3.75854	3.1431	2.55714	1.99947	1.73464	1.56886	0	2.71396	3.59834	3.59949	3.54213	2.31577	2.08119	1.86009	1.488
C12orf4	4.43e-06	3.65e-39	0.408388	3.73985	13.36	0	3.17245	2.62098	0.980735	0.156316	-0.00700372	0.0619021	0.0516288	0.0527876	0	3.09391	2.27596	1.03815	0.0718467	-0.137576	0.00225622	-0.244298	-0.0899858	0	3.73985	3.18409	1.81295	0.452933	0.239546	0.14238	0.0595951	0.152596	0	3.73915	3.01621	1.71295	0.276708	-0.110313	0.0342992	-0.0396038	-0.213145
GBP4	0.00100988	2.05e-26	0.917653	3.70659	13.0555	0	2.17424	3.1906	2.70823	1.47401	0.925102	0.770431	0.362578	-0.121442	0	2.32438	2.76444	2.62118	1.71397	0.930889	0.758035	0.386899	0.388912	0	2.99706	3.70659	3.419	2.57972	1.55068	1.33247	0.961616	0.907667	0	2.8191	3.32898	2.92098	2.50829	1.27193	1.26601	0.806476	0.382697
RARRES3	0.000157274	1.71e-29	0.93313	3.68161	12.8314	0	1.35598	2.49748	2.39271	0.5113	0.144858	0.0349655	-0.058105	-0.396659	0	2.06844	3.14382	2.92492	1.1814	0.646789	0.270706	0.0450231	-0.0111337	0	2.37557	3.63054	3.68161	1.92154	0.696106	0.0980867	0.0888547	0.285795	0	2.63988	3.68075	3.57134	2.01712	0.639639	0.74041	0.163309	-0.154603
IKZF4	2.3e-05	3.03e-37	0.545455	3.67163	12.743	0	2.52856	1.95251	0.385275	0.218746	-0.140353	-0.0454602	0.121743	-0.0811485	0	3.07994	2.35058	0.735404	0.252744	-0.213632	-0.00693189	0.0293634	-0.00504528	0	3.4429	2.91797	1.26498	-0.0560761	-0.117528	-0.086895	-0.00688507	-0.0290789	0	3.67163	3.38494	1.58867	0.523361	0.00262918	0.0734344	0.0745951	0.120612
GBP6	0.00279498	5.33e-26	0.923455	3.66928	12.7222	0	1.81295	2.99721	2.74399	1.32296	0.684758	0.533693	0.20552	-0.209366	0	1.89915	3.01899	3.06457	2.10735	1.24006	1.07882	0.920002	0.48778	0	2.43793	3.47756	3.66829	2.88934	1.79586	1.26154	0.830277	1.01456	0	2.41453	3.51454	3.66928	3.22894	1.61234	1.27443	0.663348	0.597142
TTC26	0.000420316	1.65e-28	0.75438	3.62057	12.2999	0	2.3317	2.62691	0.620256	0.0941586	0.103691	0.124846	0.151128	-0.0190416	0	2.84211	2.54272	0.557667	0.235259	0.114123	0.182647	0.130383	0.236361	0	3.19792	3.16334	1.07736	0.241837	0.221114	0.352369	0.0275693	0.250657	0	3.62057	3.38971	1.39397	0.399733	-0.0895907	-0.220463	-0.193093	-0.274889
CD300LD	0.00389611	1.55e-27	0.393926	3.60905	12.202	0	1.73183	1.91919	0.894656	-0.0185413	-0.00460154	-0.270987	0.00325973	-0.10127	0	2.29898	2.33118	1.16185	0.343004	0.245551	0.216875	-0.0756522	-0.0938723	0	3.20105	3.12946	2.36158	1.0327	0.821711	0.484069	0.583557	0.472191	0	3.53317	3.60905	2.79476	1.4095	0.896266	0.658402	0.701665	0.57218
RSAD2	0.0830611	1.42e-22	0.539987	3.56512	11.8361	0	1.86605	2.50657	2.08014	1.79398	1.59731	1.13007	0.66871	0.192441	0	2.07561	2.34206	2.08602	1.87907	1.35791	1.07263	0.381562	0.120345	0	2.80161	3.2221	2.72107	2.90982	2.35485	2.08834	1.01934	0.542322	0	2.9743	3.56512	3.29433	3.5582	2.34269	2.26181	1.16039	0.488145
EPSTI1	0.107495	3.41e-21	0.865008	3.54531	11.6747	0	1.80142	2.86891	2.85264	1.95184	1.72904	1.30591	0.943098	0.0683078	0	1.83213	2.52585	2.59616	2.01767	1.45167	1.27276	0.846437	0.573661	0	2.40493	3.26741	3.32041	3.03588	2.43214	1.97042	1.4264	1.15497	0	2.50643	3.33226	3.38007	3.54531	2.52104	2.26537	1.53438	1.09212
OAS3	0.104313	1.01e-21	0.9638	3.53656	11.6041	0	0.939805	2.01624	1.94872	1.53714	1.27834	0.754851	0.579732	0.0887265	0	1.2398	1.97624	1.91311	1.76204	1.29995	0.850928	0.185944	-0.0208743	0	1.74841	2.65746	2.74709	2.70196	2.0401	1.70405	0.782432	0.551784	0	2.06792	3.1185	3.10003	3.53656	2.34699	1.9443	1.26207	0.639241
GBP3	0.0192669	5.1e-28	0.734098	3.51189	11.4074	0	2.72736	3.14658	2.59611	1.2654	1.01963	0.675818	0.834358	-0.00582366	0	2.60643	2.90382	2.61062	1.6627	1.03697	0.702953	0.336077	0.110774	0	3.19326	3.45438	3.14487	2.49021	1.55827	1.35988	0.550394	0.632497	0	3.22101	3.51189	3.29676	2.87092	1.82001	1.45642	0.762594	0.171405
ERLIN1	0.000153016	3.72e-32	0.585963	3.50677	11.3669	0	2.50288	2.07608	0.0146775	-0.072809	-0.700936	-0.0939194	-0.256456	-0.112628	0	2.76968	2.01614	0.313713	0.088697	-0.505508	0.0485981	-0.159439	-0.0879969	0	3.50677	3.11309	1.41142	0.662535	-0.0191111	0.434275	0.252966	0.296922	0	3.49971	2.95065	1.23917	0.396294	-0.48027	0.032134	-0.202209	-0.160685
IDO1	0.00255151	8.59e-26	0.935312	3.4592	10.9983	0	0.736916	2.63383	2.27939	0.647357	-0.0114646	0.0784606	-0.0359261	-0.224985	0	1.35398	2.74781	2.53866	1.40069	0.274646	0.268716	0.0571177	-0.0260238	0	1.79997	3.2114	3.27168	1.93311	0.426073	0.301336	0.0111755	0.258052	0	2.02926	3.4592	3.32878	2.32627	0.918511	1.05139	0.188211	0.104178
IFI44	0.0945954	2.07e-21	0.469555	3.39757	10.5383	0	1.58178	2.50374	2.19157	2.00231	1.52143	1.14083	0.701961	0.118299	0	2.03751	2.68641	2.70493	2.42496	1.6899	1.42393	0.76262	0.46527	0	2.3829	3.26532	3.11262	2.98857	2.50831	2.21352	1.28247	0.749351	0	1.99657	2.85732	3.13514	3.39757	2.27248	1.77191	0.981862	-0.0565215
PUS3	7.11e-05	2.76e-36	0.157127	3.39679	10.5326	0	2.21738	2.01004	0.765099	-0.132507	-0.243298	0.0322411	-0.143501	-0.315504	0	2.35998	2.29904	1.13601	0.186992	-0.14388	-0.000228974	0.0488966	-0.0505775	0	3.35953	3.22173	2.09164	0.528245	0.252764	0.242148	0.149928	0.207403	0	3.39679	3.16674	1.95236	0.497849	0.0820081	0.143167	-0.177323	-0.268641
RAB20	0.000335654	8.25e-29	0.749714	3.3554	10.2348	0	2.00817	1.40455	0.320038	-0.12239	-0.0738354	-0.164441	-0.199113	-0.062949	0	2.58138	1.5342	0.34948	0.168132	-0.0901793	0.0139302	0.15235	-0.123454	0	3.19717	2.50017	1.02928	0.602386	0.43261	0.31141	-0.0648694	0.117535	0	3.3554	2.61428	1.05414	0.495101	0.292364	0.143173	0.0628478	-0.0483254
FCGR1A	0.000227297	4.2e-26	0.734724	3.31659	9.96306	0	2.74615	2.93174	2.00056	0.713695	0.741557	0.24743	0.170067	-0.0415277	0	2.68317	2.56028	1.93143	1.00386	0.653621	0.2339	-0.0814465	0.156104	0	3.28117	3.31659	2.88427	1.76637	1.50234	0.867991	0.266821	0.539168	0	3.11158	3.12983	2.55187	1.68165	0.71427	0.499884	-0.163055	-0.119083
FLVCR2	9.69e-05	2.32e-27	0.714396	3.2977	9.83345	0	0.932481	1.65404	1.17229	0.447057	0.193272	0.0704341	-0.139316	-0.429603	0	1.50535	2.20126	1.76387	1.18184	0.828297	0.644202	0.383162	-0.00666345	0	2.11722	2.87973	2.5234	2.03388	1.94445	1.3596	0.810846	0.479685	0	2.32477	3.2977	2.99969	2.59172	2.00056	1.85385	1.18342	0.434195
LOC105378020	0.000322432	3.15e-22	0.249737	3.27858	9.70397	0	0.624383	1.25325	1.6993	0.734602	0.11469	0.10257	-0.154936	-0.195009	0	1.08362	2.31117	2.73486	2.02914	1.23918	0.433297	-0.161199	0.0902912	0	1.17115	2.55628	3.15865	2.85225	1.74411	0.957523	0.148638	0.5559	0	1.12328	2.38409	3.14577	3.27858	1.98935	1.43836	0.591424	0.0776173
C4BPA	0.0532362	4.54e-27	0.884733	3.26348	9.60295	0	1.55443	2.25973	1.62455	0.107454	-0.140034	0.24466	0.124053	-0.0963363	0	1.92534	2.36239	1.7459	0.172404	0.0184811	0.0471737	-0.0670912	0.0695793	0	2.51196	3.01387	2.48815	0.631917	0.338498	0.0180567	0.0899786	0.356593	0	2.79199	3.26348	2.58727	0.750794	-0.125067	0.091834	-0.278761	-0.0894055
LY6E	0.619549	5.07e-17	0.857121	3.25403	9.54027	0	0.226146	0.672115	1.08082	1.52667	1.35708	1.00646	0.769731	0.174202	0	0.539934	1.04063	1.31845	1.84968	1.56347	1.39523	0.646212	0.49916	0	0.602695	1.23683	1.55236	2.58975	2.48814	2.3554	1.48801	1.04261	0	0.272079	1.15005	1.66723	3.25403	2.56316	2.57139	2.03364	1.15786
AP1AR	0.000199083	3.09e-33	0.0596161	3.24208	9.4616	0	2.18904	2.04698	0.85143	0.172782	-0.0785583	-0.344736	0.0205837	0.146611	0	2.28084	1.90579	0.565125	-0.101409	-0.408997	-0.1886	-0.41719	-0.256088	0	3.24208	2.85732	1.33411	0.340974	-0.041033	-0.0536317	-0.0523185	0.236181	0	2.94312	2.68321	1.23072	0.0966477	-0.102293	0.213933	-0.465911	-0.435726
CCRL2	0.031122	5.64e-25	0.988406	3.19572	9.16234	0	1.3737	1.64267	0.986284	0.228202	0.105937	-0.305122	-0.19871	-0.0958923	0	2.33689	2.04152	1.60554	0.646138	0.0950712	0.147537	-0.272927	0.0279237	0	2.64735	2.89045	2.26355	1.08862	0.482683	0.0766506	-0.0582714	0.270705	0	2.89544	3.19572	2.46166	1.01009	0.437055	0.142607	-0.00969923	-0.170772
GBP1	0.000669842	2.09e-28	0.825404	3.17804	9.05075	0	2.79763	2.76038	2.09443	0.93067	0.579014	0.48503	0.301197	0.00841441	0	2.69415	2.48878	2.02534	1.41789	0.856608	0.519659	0.257171	0.386715	0	3.17804	3.14097	2.71408	1.89846	1.27624	0.787827	0.589088	0.814771	0	3.04186	3.12607	2.6878	2.3708	1.0861	0.764337	0.405559	0.287657
NCOA7	0.000173464	4.34e-36	0.592555	3.17698	9.0441	0	2.14406	2.45872	1.18383	0.334017	0.122444	0.246503	0.24373	0.189046	0	2.50705	2.27949	1.41298	0.444571	0.0391102	0.173842	-0.0350145	-0.122367	0	3.17408	2.95232	2.05304	0.94077	0.566837	0.601081	0.164271	0.326415	0	3.17698	3.14299	2.14972	1.35393	0.404297	0.559192	0.194434	-0.0621309
ANXA2R	0.00015216	6.41e-36	0.587808	3.17169	9.011	0	2.44592	1.94198	0.744424	-0.0726633	0.098522	-0.029962	0.0480621	-0.0752115	0	3.00397	2.2494	1.27279	0.438962	0.165901	0.0663566	-0.160892	0.13067	0	3.16473	2.83753	1.71106	0.710885	0.174244	0.240574	-0.114173	0.118028	0	3.17169	2.73936	1.8482	0.768138	0.193975	0.0361467	-0.0438417	-0.252467
BATF2	0.00160502	9.13e-29	0.63391	3.15276	8.89353	0	2.71155	2.82959	2.34098	1.28083	0.835562	0.709423	0.531362	0.366338	0	2.24591	2.1574	1.95845	1.36258	0.734981	0.516129	0.138163	0.123178	0	3.00934	3.15276	2.91568	2.12214	1.31802	1.03151	0.734574	0.625491	0	2.89577	3.04343	2.70938	2.48628	1.33241	1.04316	0.675322	0.360739
CMPK2	0.00469492	3.16e-23	0.761062	3.1469	8.85751	0	1.66352	2.42033	1.81948	1.68897	1.2703	0.887409	0.532004	0.0988458	0	2.09762	2.19317	1.95022	1.73627	1.05899	0.891376	0.198506	0.0909618	0	2.41919	2.81254	2.47945	2.49468	1.84538	1.46131	0.654172	0.368936	0	2.81034	3.1469	2.75354	3.13251	1.86368	1.62894	0.826322	0.156842
RANGAP1	0.0120237	4.04e-32	0.926804	3.12476	8.7226	0	0.817288	1.73288	0.637169	-0.134512	-0.187501	-0.126198	-0.150771	-0.407783	0	1.64554	2.21846	1.06173	0.0763124	0.0975999	0.109835	-0.123724	-0.0599274	0	1.91159	2.64213	1.48522	-0.0199872	0.00218386	-0.278061	-0.140087	0.119721	0	2.29902	3.12476	1.75172	0.134361	0.0262934	0.0545993	-0.240738	-0.0431378
PRR5L	3.73e-05	5.59e-33	0.936158	3.11044	8.63648	0	2.03352	2.37888	1.07525	0.277971	0.152742	-0.179414	0.0259893	-0.123253	0	2.56976	2.36668	1.50303	0.572077	0.212071	0.167523	-0.0129648	0.0246292	0	3.03652	2.95707	2.09711	0.937445	0.246069	0.0883912	0.218465	0.180541	0	3.11044	3.05523	1.97178	0.827425	0.38106	0.394767	0.304509	-0.0328351
TIFA	2.54e-05	1.46e-33	0.464193	3.09815	8.56322	0	2.27795	2.28693	1.42	0.238261	0.433417	0.0566127	-0.268201	-0.0792241	0	2.29935	2.12576	1.52684	0.553424	0.324119	0.0427598	-0.0377633	-0.131385	0	2.95027	2.99183	2.45434	1.24739	0.994157	0.431336	0.108776	0.447721	0	2.99051	3.09815	2.61152	1.55047	0.757522	0.400536	-0.0320641	-0.0562819
LOC105374219	0.0264703	7.83e-23	0.0262889	3.09651	8.55348	0	1.33732	1.91248	1.26284	0.586617	0.130146	0.611202	0.127625	0.24252	0	1.48983	1.92285	1.35846	0.593694	0.397915	0.0487557	-0.235492	-0.481287	0	2.23255	2.43869	2.18995	1.88128	1.07672	0.858148	0.364922	0.251388	0	2.72085	3.09651	2.63883	2.36283	0.973679	0.564638	0.21391	0.108377
NKIRAS1	0.115217	1.1e-21	0.931845	3.08536	8.48759	0	1.37168	1.2967	0.35021	0.03387	0.102361	0.126056	0.126707	0.103092	0	1.80309	1.38331	0.500068	-0.0778666	0.0346267	-0.0851441	-0.125835	-0.308688	0	2.10226	2.09988	0.746223	0.196615	-0.0806632	0.0168505	0.107635	0.0951541	0	3.08536	2.60618	1.18479	0.323465	0.309979	0.422593	0.250897	0.282405
2018-09-04	0.00198005	9.67e-25	0.825736	3.08346	8.47645	0	1.01956	1.94574	1.52237	0.526112	0.254415	0.142611	0.0506864	-0.274741	0	1.82599	2.22804	2.06954	1.46131	1.01735	0.694452	0.190934	0.305721	0	2.0787	2.6121	2.51382	1.95619	1.19004	0.803365	0.147001	0.627972	0	2.28402	3.08346	2.72024	2.22473	1.61633	1.40974	0.678255	0.239548
TIMM10	7.03e-06	9.8e-28	0.741024	3.0829	8.47317	0	1.25975	2.08242	2.1026	0.92284	0.48632	0.217125	0.069492	-0.0303285	0	1.44982	2.43007	2.43751	1.24245	0.819529	0.411667	0.132736	-0.0396923	0	1.59095	2.44808	2.88358	2.00346	1.14254	0.423334	0.124283	0.703371	0	1.70508	2.8035	3.0829	2.51282	1.45321	1.01367	0.442453	0.225067
NRN1	0.00347175	5.98e-29	0.7835	3.07766	8.44243	0	1.14243	1.89445	1.37222	0.305089	0.172434	0.00290548	-0.234924	-0.00208637	0	1.71812	2.16227	1.66941	0.809679	0.321726	0.210281	0.260369	0.255452	0	1.99801	2.66366	2.02543	0.777511	0.491269	0.262501	0.160736	0.341913	0	2.55353	3.07766	2.32303	1.28276	0.94863	0.588342	0.400783	0.2763
MB21D1	0.00101576	1.08e-28	0.889356	3.05567	8.31472	0	1.98801	1.12294	-0.137916	0.163745	-0.221914	0.0694138	-0.0761792	-0.0514501	0	2.17329	1.07576	-0.340445	-0.048215	-0.189501	-0.073628	-0.00684288	-0.214255	0	2.90055	2.17427	0.585376	0.46914	0.329192	0.412571	0.109858	0.074847	0	3.05567	2.19536	0.667694	-0.0698676	0.0374074	0.138644	-0.0444168	-0.159904
GALM	0.000869465	3.57e-28	0.909433	3.03698	8.20773	0	1.14927	1.97465	1.23078	0.49102	0.113257	-0.0107451	-0.0778157	-0.0752889	0	1.67027	2.15964	1.51375	0.923489	0.578053	0.105603	-0.284645	0.0203083	0	2.11589	2.71161	2.3671	1.3554	0.983021	0.486003	0.123927	0.502955	0	2.30729	3.03698	2.408	1.75844	1.02594	0.808679	0.458129	0.222328
KARS	5.24e-06	3.14e-35	0.707751	3.02512	8.14051	0	1.66723	2.51095	1.57113	0.0416501	0.00468629	-0.13327	-0.126497	-0.225711	0	2.09715	2.42037	1.74795	0.33042	-0.144759	-0.131087	-0.228448	-0.0252044	0	2.49589	3.02512	2.31816	0.650391	-0.0461046	-0.0370098	-0.325631	0.062265	0	2.50976	2.9595	2.04692	0.748053	-0.203444	0.00968647	-0.271637	-0.352079
EZH2	0.0247682	6.15e-27	0.813194	3.02486	8.13904	0	1.37784	1.65277	0.370417	0.314313	0.115033	0.00058295	0.170174	0.154792	0	2.23966	1.95433	0.789803	0.326359	0.153531	0.135193	0.28227	0.253819	0	2.41695	2.39642	0.781557	0.0711637	0.0109395	-0.091122	-0.0685563	0.102689	0	3.02486	3.01579	1.3472	0.0385837	0.127989	0.11035	0.0433927	0.202823
SSB	0.00595467	8.16e-27	0.89009	2.99265	7.95934	0	1.50495	2.02458	0.641672	0.263238	0.0818061	0.0553127	0.0818424	-0.00831864	0	2.58278	2.50105	1.31959	0.709285	0.253783	0.237574	0.0890939	0.242528	0	2.69768	2.99265	1.7595	0.883077	0.486668	0.344047	0.30901	0.256898	0	2.62816	2.63159	1.53988	0.542571	0.102101	0.425937	-0.0995775	-0.230789
DDX60	0.0234753	2.41e-21	0.864148	2.98259	7.90403	0	1.31404	2.33181	2.15167	1.42515	1.1403	0.629642	0.417484	-0.068278	0	1.46501	2.16535	2.13584	1.69023	1.02786	0.732136	0.166518	-0.0149335	0	2.12046	2.88114	2.77142	2.50184	1.81437	1.46701	0.74989	0.468281	0	2.07288	2.87893	2.84697	2.98259	1.83708	1.46062	0.684483	0.111375
P2RY14	7.14e-06	8.84e-31	0.696661	2.98201	7.90087	0	1.83836	2.48457	1.9145	1.10523	0.519576	0.159064	-0.100185	-0.204784	0	2.26444	2.52768	2.23184	1.47458	0.978481	0.651267	0.326507	0.0897094	0	2.5504	2.78978	2.54543	1.74639	1.13526	0.829953	0.271982	0.261869	0	2.75	2.98201	2.55362	2.12077	1.19866	0.936936	0.418992	-0.0259353
SMCO4	0.000871448	9.82e-30	0.746327	2.97159	7.84399	0	0.841781	2.10325	1.67583	0.426323	0.170903	0.200175	0.117532	0.114969	0	1.61159	2.605	2.10887	1.03727	0.670863	0.453435	0.527717	0.361935	0	1.93735	2.96407	2.85847	1.35469	0.843726	0.756143	0.470726	0.290853	0	1.92292	2.97159	2.69471	1.32771	0.678708	0.437791	0.0997634	0.0655099
LOC105378841	0.183099	8.1e-30	0.03306	2.96946	7.83243	0	1.31082	1.43983	0.938688	0.328464	0.164638	0.0246872	-0.0107856	-0.185953	0	1.9099	2.38191	1.74053	0.541828	0.613019	-0.0317459	-0.116864	-0.0545202	0	2.46872	2.64562	2.08773	0.884579	0.719157	0.0286141	0.186954	0.328537	0	2.54634	2.96946	2.35243	1.3289	0.0868728	0.320866	-0.0273931	-0.0970257
HLA-DMB	0.00139443	6.56e-26	0.957638	2.95797	7.77027	0	0.154305	1.29343	2.22397	0.821673	0.164501	-0.162256	0.0398759	-0.289234	0	0.0280161	1.71872	2.48636	1.1672	0.382822	0.18662	0.0690692	-0.010552	0	0.372168	1.91992	2.95797	1.76749	0.776725	0.480964	0.0992829	0.230889	0	0.106411	1.96217	2.66028	1.68655	0.698893	1.07211	0.0731974	-0.0815989
FRMD3	8.86e-05	4.98e-31	0.892741	2.95742	7.76736	0	0.408101	2.45262	2.46036	0.816405	0.357414	0.134507	0.0520015	-0.110582	0	0.541376	2.53836	2.55447	1.17752	0.625423	0.170975	-0.104384	-0.0701233	0	0.451926	2.80191	2.92109	1.85875	0.831659	0.3081	-0.00748863	0.276554	0	0.807085	2.95742	2.91714	2.27446	1.2084	0.731411	0.103864	-0.0977428
LOC101926887	0.000191898	1.34e-22	0.55553	2.9492	7.72321	0	1.14302	1.37146	0.810634	0.292019	0.33987	-0.0244887	0.0605494	0.150904	0	2.20295	2.22089	1.47034	1.38707	0.876987	0.596399	-0.0707134	0.0372406	0	2.5275	2.68614	1.95412	1.71438	0.82773	1.00429	0.0226447	0.024991	0	2.9492	2.93484	2.52003	2.29896	1.13702	0.885937	0.0839509	0.00617756
CXCL17	0.307766	9.66e-20	0.666038	2.94309	7.69059	0	0.545724	1.48437	1.24545	0.360378	0.233647	0.0138619	0.260514	0.285901	0	1.28386	1.72717	1.1721	0.191475	-0.524316	-0.131184	-0.357714	-0.301506	0	1.71219	2.79247	2.70897	0.606105	0.554134	0.304582	0.165011	0.211058	0	2.29471	2.94309	2.90141	1.0605	0.234825	0.467114	0.350512	0.274005
WARS	0.000291468	1.15e-32	0.991417	2.94211	7.68537	0	1.30727	2.53905	2.29927	0.485404	0.156027	0.155282	0.174609	0.00241909	0	1.52921	2.45306	2.33748	0.780249	0.303594	0.110061	-0.0613904	0.112122	0	1.93466	2.79406	2.94211	1.31299	0.370837	0.269822	0.029749	0.312894	0	1.95726	2.87195	2.90367	1.59106	0.445334	0.45307	0.0377588	-0.0526308
LOC102724297	0.816231	2.43e-14	0.708053	2.91298	7.5317	0	0.22872	1.25433	0.875732	-0.0114047	0.0733461	-0.445263	-0.393312	-0.159721	0	1.06629	2.23553	1.78858	0.74514	0.0421188	-0.0368542	0.421754	0.353001	0	1.45512	2.91298	1.93473	0.563137	0.459941	0.0249465	0.0996861	0.186532	0	1.59931	2.40238	2.12891	0.483863	0.425659	-0.0242053	-0.167652	-0.0373463
LOC101930164	0.00263565	3.19e-26	0.627766	2.90665	7.49874	0	1.45802	2.2315	2.0723	1.06743	0.725472	0.380912	0.197995	-0.199427	0	1.69972	2.21724	2.05097	1.39715	1.08647	0.624185	0.341273	0.141504	0	2.38053	2.90665	2.90288	2.27511	1.85522	1.44779	0.986352	0.969356	0	2.26557	2.80032	2.79428	2.36195	1.66232	1.33869	0.817107	0.441409
LINC01093	0.00219995	8.34e-21	0.748108	2.84474	7.18377	0	0.946333	0.654783	0.00702056	-0.38272	-0.324946	-0.0714108	-0.124692	-0.125726	0	1.71381	1.099	0.131379	-0.283644	-0.169455	-0.207707	-0.0526073	-0.0921174	0	2.49443	1.84861	0.992795	0.336439	0.517448	0.141351	0.0371676	0.445342	0	2.84474	1.94321	0.60871	0.209508	-0.19076	-0.2907	-0.240491	-0.0569893
PSMD3	0.000390769	8.03e-33	0.826323	2.84273	7.17376	0	1.50664	1.4543	0.473378	-0.0966632	-0.554621	-0.167377	-0.0998804	-0.157664	0	1.99192	1.79261	0.474	-0.0979321	-0.338677	-0.117352	-0.138547	-0.0688027	0	2.42498	2.40285	1.01429	0.136678	-0.0796355	0.0495758	0.045418	-0.0869497	0	2.84273	2.51001	1.14327	0.109851	-0.165462	0.275323	0.0669951	-0.0583669
CISH	1.79e-05	7.29e-32	0.00607956	2.8388	7.15427	0	1.44015	0.634313	-0.240001	-0.015118	-0.140288	-0.279701	-0.540359	-0.159665	0	2.17707	1.0127	0.174503	0.247744	0.153018	0.0113792	-0.326305	0.153111	0	2.52233	1.69322	0.450327	0.402786	0.264017	-0.0439908	-0.0887515	0.065545	0	2.8388	2.02653	0.496284	0.338943	0.0650043	0.237419	-0.0204897	-0.244572
TBC1D31	0.00316944	2.91e-24	0.652683	2.83614	7.14106	0	1.14762	0.792386	-0.367778	-0.0411459	-0.104435	-0.0182742	-0.18277	-0.0827356	0	2.2505	1.69793	0.325829	0.261564	0.0581171	0.341934	0.369257	0.208277	0	2.50278	1.8796	0.105993	0.0647578	-0.0769689	-0.136081	-0.17397	-0.192909	0	2.83614	2.33254	0.471949	-0.071601	0.0804197	0.346693	0.130106	0.00326454
LOC105375037	0.000106578	9.73e-36	0.448899	2.82134	7.06819	0	1.05148	1.64024	1.06852	-0.00455767	0.0569223	-0.077538	-0.00274152	0.0240208	0	1.59817	2.1075	1.60335	0.319858	0.195405	0.0418728	-0.0754819	-0.0614434	0	2.01898	2.62448	2.15505	0.573252	0.2221	-0.244418	0.0427432	0.316657	0	2.18922	2.82134	2.41001	0.9305	0.395256	-0.0456827	0.0782461	0.06518
SORT1	9.87e-06	1.4e-36	0.988918	2.81552	7.03972	0	1.26281	2.0908	1.47667	0.18729	-0.0658254	0.0549542	0.0227569	-0.0755011	0	1.81539	2.20282	1.50106	0.46972	0.0728727	0.146596	0.157955	-0.0319399	0	2.20921	2.6944	2.12717	0.838675	0.356712	0.406854	0.213765	0.164307	0	2.34605	2.81552	2.10339	0.885699	0.310876	0.553092	0.120796	-0.00202526
CREG1	3.12e-06	8.47e-37	0.246652	2.81296	7.02726	0	2.16721	2.27289	1.21256	-0.0225671	-0.032722	0.0871215	0.145617	0.0180867	0	2.29727	2.09419	0.903549	0.15076	-0.0594738	0.0152416	-0.0877095	0.0424871	0	2.81296	2.61502	1.72243	0.630866	0.318787	0.279861	0.135549	0.533123	0	2.68571	2.43033	1.5801	0.229187	-0.176668	0.0490346	-0.111429	-0.167434
BST2	2.73e-05	1.95e-26	0.395669	2.81248	7.02493	0	1.39028	2.09267	1.78925	0.703389	0.428626	-0.0372426	0.0517186	-0.162312	0	1.87378	2.34681	1.8696	1.34241	0.811793	0.460335	-0.00205488	0.154761	0	2.38427	2.81248	2.40919	1.97463	1.32249	1.05789	0.254045	0.564546	0	2.20295	2.67315	2.35836	2.10959	1.18842	0.96314	0.152894	-0.211562
PML	8.39e-06	1.63e-31	0.796958	2.81238	7.02442	0	1.8071	2.2253	1.60075	0.447245	0.159557	0.033397	0.180491	-0.0146754	0	1.93251	2.03362	1.55028	0.778065	0.384271	0.12089	-0.3048	-0.126147	0	2.55385	2.73572	2.38373	1.47837	0.76421	0.440695	0.167944	0.384012	0	2.56028	2.81238	2.30773	1.92116	0.572097	0.426073	0.233883	-0.0900404
LOC101929709	0.000669324	2.5e-25	0.38942	2.79289	6.93014	0	0.681718	1.23387	0.840365	-0.124424	-0.349737	-0.058652	-0.649388	-0.472966	0	1.45202	2.53766	2.01652	0.854529	0.655568	0.793911	0.209459	0.354105	0	1.48235	2.30119	2.32934	0.837102	0.344296	0.190821	-0.110887	-0.134614	0	1.5622	2.79289	2.75951	1.51336	0.600726	0.00629792	0.0191597	-0.192255
IFI35	1.06e-05	3.51e-30	0.661589	2.79184	6.92512	0	1.78013	2.42827	1.93595	0.679469	0.355588	0.207995	0.155121	-0.0750099	0	1.71279	2.09288	1.63523	0.956732	0.401273	0.150328	-0.303991	-0.162971	0	2.37644	2.75059	2.46153	1.80744	1.04594	0.686513	0.166048	0.401736	0	2.42312	2.79184	2.46395	2.07461	0.962357	0.702263	0.0689844	-0.139679
FCGR1B	5.62e-05	5.7e-29	0.84439	2.79146	6.92331	0	2.43052	2.23001	1.45289	0.487855	0.482332	0.158228	0.0348229	0.181563	0	2.46637	2.15918	1.60444	0.792892	0.683711	0.374234	0.10158	-0.015776	0	2.79146	2.52873	2.04716	1.09487	1.07136	0.377184	0.0902306	0.298948	0	2.69278	2.60577	2.08662	1.48544	0.609206	0.14446	0.0595592	0.000816013
CAPNS2	0.0309327	2.83e-28	0.885957	2.79029	6.91766	0	1.93217	1.64092	0.686211	0.336016	0.422169	-0.186522	-0.157115	0.230602	0	2.418	2.01484	1.2509	0.533599	0.178797	0.117403	0.305744	0.0167784	0	2.43483	2.14929	1.11952	-0.0345675	0.0736568	0.167273	0.0513271	-0.529695	0	2.79029	2.46643	1.69653	0.676711	0.415113	-0.399089	-0.301724	-0.513874
FYTTD1	0.000425246	1.21e-31	0.72706	2.773	6.83528	0	1.1724	1.9031	0.818378	0.0862239	-0.0248057	-0.0874583	0.0354252	-0.0744358	0	2.06025	2.00059	1.16186	0.218677	-0.0796551	-0.134354	-0.0508354	-0.154337	0	2.47377	2.70283	1.46885	0.672088	0.142572	0.27243	0.055865	0.160909	0	2.75076	2.773	1.42235	0.348129	0.14918	0.0376692	-0.294634	-0.284187
LOC101928767	0.0177306	3.25e-22	0.567178	2.76764	6.80995	0	0.176158	1.07079	1.59476	0.96721	0.719102	0.196703	0.0702079	0.12292	0	0.263756	1.11957	2.17745	1.84326	1.19441	0.612467	-0.129718	-0.0628382	0	-0.398267	0.885466	2.00036	2.12043	1.48597	1.1015	0.348218	-0.247531	0	-0.325155	0.999652	2.3244	2.76764	1.65132	1.21422	0.589086	0.0562868
RHBDF2	1.56e-05	4.09e-34	0.876904	2.7482	6.71879	0	1.94773	2.1565	1.49747	0.431663	0.0777584	0.0945373	0.0299696	-0.00652056	0	2.07486	2.02486	1.53765	0.626362	0.211418	0.163773	-0.157782	-0.0467479	0	2.48161	2.428	2.1006	1.15162	0.534806	0.331939	-0.019227	0.191642	0	2.60184	2.7482	2.22929	1.68709	0.6069	0.53419	0.291645	0.0420291
HELB	1.31e-05	1.42e-31	0.371079	2.74718	6.71405	0	1.83448	1.54916	0.306894	0.123052	0.101692	-0.0578529	-0.194045	-0.0587506	0	2.24988	1.50204	0.279046	0.286282	0.165139	-0.00701345	0.00355799	-0.174849	0	2.74718	2.3227	1.00986	0.664103	0.374255	0.405232	0.00290227	-0.0361246	0	2.71336	2.43617	1.19872	0.609206	-0.00354153	0.227881	-0.0649046	-0.154137
LINC01094	0.00165718	2.87e-27	0.991224	2.73219	6.64465	0	0.944952	1.63966	0.896563	0.0997191	0.32956	-0.191428	-0.12798	0.0951942	0	1.44605	1.91486	1.02583	0.231712	0.196579	-0.134803	-0.205396	-0.318529	0	1.91635	2.49235	1.72449	0.660003	0.782836	0.182784	-0.208604	-0.107828	0	2.09435	2.73219	1.90997	0.6755	0.0788056	-0.29862	-0.629918	-0.529792
SAMHD1	1.63e-07	1.17e-32	0.808749	2.72572	6.61492	0	1.85556	2.43785	1.87358	0.682292	0.495137	0.242514	0.290812	-0.0307094	0	2.07892	2.12154	1.69502	0.950143	0.447061	0.207673	-0.123432	-0.103281	0	2.47763	2.72572	2.23605	1.40512	0.841535	0.389718	0.155574	0.265817	0	2.46786	2.64542	2.13107	1.69724	0.796525	0.506856	0.163604	-0.149613
MOV10	8.37e-05	6.22e-30	0.953364	2.72353	6.60485	0	0.720128	2.05179	2.01358	0.798892	0.304302	0.171047	6.5e-05	-0.127475	0	1.1876	2.23689	2.09369	1.31354	0.664978	0.351426	-0.163979	-0.0603193	0	1.49684	2.58379	2.54306	1.84484	1.04238	0.550537	0.0137376	0.129561	0	1.50861	2.68452	2.72353	2.30277	1.01263	0.706605	0.15291	-0.260765
PPA1	0.000221941	9.91e-25	0.931897	2.70861	6.53693	0	1.45525	1.61753	0.180562	0.363953	-0.300988	0.00150981	0.257027	-0.162757	0	2.14294	2.30611	0.908875	0.17446	-0.456974	0.216997	-0.292454	0.161644	0	2.4492	2.70861	1.22901	0.76365	-0.0180255	-0.0821083	-0.298973	0.0950468	0	2.30335	2.46689	1.05187	0.0511131	-0.160374	0.325497	-0.122971	-0.154213
CASP5	0.117026	1.58e-21	0.98441	2.70403	6.51618	0	1.44614	1.78874	0.757263	0.184939	0.134017	0.050638	-0.129229	-0.0459204	0	1.9126	1.77277	0.703279	0.279237	0.144991	0.228013	-0.146027	-0.126509	0	2.39097	2.42244	1.5742	1.21845	0.960613	0.711012	0.296033	0.170754	0	2.70403	2.56687	1.50071	1.07598	0.478606	0.451157	0.0965406	0.0043715
ATF3	0.0197433	2.01e-21	0.98583	2.68215	6.41813	0	0.734213	1.45872	1.07487	0.355199	0.223088	0.0657215	0.10283	0.0252466	0	1.27781	1.67781	1.41917	0.669725	0.356519	0.152895	0.0559517	-0.0324824	0	1.30076	1.99123	2.07649	1.14938	0.39223	0.164867	-0.0701602	-0.0452324	0	1.6374	2.58035	2.68215	1.69078	0.851072	0.339531	0.0988765	-0.0823405
BMX	0.0377611	5.48e-25	0.421166	2.68139	6.41474	0	1.59808	1.88695	0.415731	-0.0685803	0.117735	-0.112428	0.20508	0.195678	0	2.0767	1.90797	0.589006	-0.0119051	0.084314	-0.05902	-0.017877	0.0349185	0	2.53917	2.68139	1.46418	0.240209	0.544854	0.669683	0.351041	0.237419	0	2.62592	2.68114	1.64222	0.140767	0.116527	-0.165085	0.0816837	-0.212136
GCLM	5.35e-05	1.87e-29	0.197093	2.66352	6.33577	0	1.82319	1.12805	-0.239111	-0.405668	-0.241766	-0.17105	-0.111604	-0.109995	0	2.06681	1.00219	-0.251786	-0.386706	-0.132866	-0.301659	-0.200241	-0.137415	0	2.48982	1.69624	-0.103006	-0.171106	-0.0953523	0.0637826	-0.152296	-0.0562145	0	2.66352	1.86106	0.132636	0.00264776	-0.00882634	-0.163293	-0.167116	-0.293428
LOC100996713	0.000136322	2.35e-25	0.84954	2.65519	6.29928	0	1.35193	1.5508	0.864178	-0.0116484	0.388111	-0.348851	-0.210682	-0.165624	0	2.02798	2.00144	1.59467	0.632586	0.724788	0.157359	0.188007	0.235745	0	2.36573	2.65519	2.1185	1.14648	1.06741	0.386087	0.12489	0.336049	0	2.36156	2.45876	2.20519	1.32401	0.99399	0.280432	0.0308491	-0.208862
ISG15	0.0232925	3.13e-20	0.932133	2.65439	6.29581	0	1.2159	1.7737	1.6688	1.22932	0.952504	0.808979	0.492571	0.0801792	0	1.26032	1.6394	1.58648	1.30965	0.991667	0.667498	0.113968	0.0299407	0	1.59877	2.03888	2.03034	1.99602	1.44378	1.19628	0.304656	0.349092	0	1.65405	2.2479	2.13746	2.65439	1.7154	1.46125	0.743033	0.245003
KLF5	0.0012894	3.38e-33	0.476038	2.65172	6.28418	0	1.70648	1.66684	0.68083	0.073256	0.0335847	0.00483839	-0.0886226	0.133524	0	2.12459	1.73857	0.792284	0.116751	0.0359418	-0.158696	-0.246417	-0.0843881	0	2.39801	2.34638	1.4961	0.466952	0.221384	0.150921	-0.175023	0.0834441	0	2.49904	2.65172	1.91444	0.659451	0.229356	0.174473	-0.053449	-0.143819
CMAHP	0.00269163	3e-23	0.765858	2.63154	6.19687	0	1.04997	1.42939	0.663284	0.417378	0.296313	-0.0347156	-0.0856229	-0.183472	0	1.6355	1.69594	0.838261	0.58719	0.270484	0.229335	0.0857992	0.0264427	0	1.98095	2.16098	1.30589	0.765126	0.485644	0.229856	0.0239232	0.0595444	0	2.25316	2.63154	1.5034	0.939964	0.270261	0.319597	-0.107045	-0.00393332
FAM135A	0.364962	1.47e-25	0.246593	2.62907	6.18627	0	0.0340873	1.12794	1.1629	-0.0834179	-0.0892529	-0.203851	-0.162748	-0.270839	0	0.484029	1.57803	1.62047	0.580703	-0.035772	0.0902131	0.240022	-0.0858985	0	0.753606	2.05053	2.35295	0.876836	0.378391	0.275369	0.097417	-0.104689	0	0.438841	2.19018	2.62907	1.28821	0.395409	0.484359	-0.000318497	-0.0991368
TBC1D30	0.00340993	3.26e-29	0.902732	2.60938	6.1024	0	1.39192	1.79649	0.665544	0.0820833	-0.302312	0.0400586	0.0490594	0.0805998	0	1.9006	1.82651	0.720272	-0.229204	-0.189276	-0.126324	-0.184459	-0.150259	0	2.49536	2.45557	1.29426	0.16433	0.0252711	-0.141394	-0.127387	-0.0591249	0	2.59574	2.60938	1.59494	0.225119	-0.116269	-0.305234	-0.0223529	-0.208159
APOL6	7.67e-05	1.2e-28	0.857082	2.60011	6.06333	0	2.02347	2.25205	1.7787	0.846457	0.452801	0.417777	0.225915	0.0100963	0	1.89467	1.9573	1.75998	1.1456	0.43204	0.217006	0.0230463	0.0580379	0	2.40402	2.55527	2.26046	1.72184	0.919671	0.57286	0.274684	0.352553	0	2.37999	2.60011	2.20572	2.02617	1.06658	0.789307	0.22665	-0.126894
BRCA2	7.59e-05	7.17e-31	0.0789548	2.59379	6.03683	0	1.5784	1.77628	0.517164	0.443778	0.462014	0.275252	0.0407761	0.00855635	0	2.13305	2.1283	0.870312	0.479929	0.307243	0.194413	0.160242	0.0615123	0	2.42899	2.46754	1.21818	0.808451	0.528667	0.523949	0.298709	0.142492	0	2.59379	2.54963	1.09856	0.770451	0.25134	0.145115	0.143761	0.0461948
CMTR1	0.000178365	8.04e-28	0.938704	2.59293	6.03324	0	0.79653	1.99722	1.67746	0.510693	0.00870544	-0.0259655	0.104728	-0.0913548	0	1.15017	1.79232	1.39839	0.666643	0.207971	-0.0222246	-0.352643	-0.121855	0	1.51311	2.2748	2.13291	1.31613	0.635105	0.422037	0.116059	0.236594	0	1.73976	2.59293	2.30392	1.73311	0.775598	0.504033	0.138684	-0.073219
GYPC	1.68e-05	2.68e-34	0.591155	2.59073	6.02402	0	1.2808	2.17265	1.41741	0.414921	0.0566964	0.231961	0.385866	-0.0910643	0	1.8474	2.19206	1.50443	0.548368	0.373849	0.309919	-0.0520298	0.0868236	0	2.22028	2.59073	1.81543	0.907029	0.346857	0.273027	-0.012636	0.206039	0	2.19575	2.57283	1.73957	0.77615	0.198074	0.271895	0.0671774	-0.324045
PLSCR1	0.000824154	3.46e-22	0.504492	2.58447	5.99795	0	1.43472	2.08321	1.44644	0.49507	0.574948	0.102374	0.0501157	-0.0601257	0	1.71765	2.01269	1.55159	0.778208	0.670789	0.422972	-0.133127	-0.18363	0	2.07455	2.58447	2.16817	1.43172	1.41688	0.895636	0.129807	0.303327	0	2.09468	2.46956	2.1223	1.47969	0.934426	0.416965	-0.229283	-0.410877
PSTPIP2	0.000270051	5.74e-33	0.769433	2.58215	5.98831	0	1.75981	2.14371	1.50483	0.179597	-0.194449	-0.0529948	-0.0488029	-0.137554	0	2.06196	2.18347	1.66978	0.773603	0.143326	0.170373	0.136883	0.123021	0	2.37272	2.56842	2.09875	0.849172	0.0358883	0.19421	-0.0366447	0.210474	0	2.41544	2.58215	2.1129	1.16702	0.328428	0.377742	0.128786	-0.00359823
FBXO6	6.87e-05	4.6e-30	0.46483	2.58167	5.98634	0	2.12954	2.27023	1.74384	0.680815	0.294942	0.287359	0.111697	-0.0837366	0	2.01396	1.99948	1.58966	1.08371	0.280927	0.183958	0.0761984	0.130536	0	2.44187	2.4972	2.16659	1.46638	0.743086	0.55985	-0.00129632	0.120603	0	2.52785	2.58167	2.32921	1.8597	1.01512	0.754562	0.282035	-0.02882
STAT2	9.72e-06	5.32e-30	0.672484	2.57314	5.95105	0	1.80376	2.2249	1.77187	0.647029	0.158979	0.0816253	0.192765	-0.0698546	0	1.81222	1.97795	1.56083	0.945077	0.294897	0.0842591	-0.274139	-0.0869829	0	2.35534	2.53265	2.2623	1.65175	0.76769	0.486099	-0.0119102	0.333132	0	2.19958	2.57314	2.1947	1.89575	0.730074	0.399545	-0.114377	-0.467943
NET1	0.044286	2.66e-19	0.860819	2.57017	5.93881	0	0.834593	0.549094	0.0667608	0.158903	-0.291733	0.014086	0.179144	0.0401465	0	1.48143	0.583385	-0.0168214	0.201485	-0.399344	-0.0345437	-0.101178	-0.051934	0	2.04844	1.37478	0.064301	-0.0457655	-0.0571697	-0.0971037	-0.0610737	-0.22266	0	2.57017	1.4787	-0.151035	0.273774	-0.0112396	0.398318	-0.255635	0.0695549
CNDP2	1.14e-05	3.18e-26	0.55499	2.56962	5.93653	0	1.29692	2.04093	1.37705	0.480682	-0.0590128	0.101336	0.105696	-0.0812136	0	1.46722	1.89396	1.23502	0.49842	0.0770604	0.0978901	-0.350234	-0.0289975	0	1.94299	2.37236	1.66184	1.00665	0.349781	0.274309	0.0669721	-0.0782578	0	1.73168	2.56962	1.86144	1.17543	0.335715	0.473365	-0.00277808	-0.216645
UBE2F	0.00246323	5.04e-19	0.285853	2.55298	5.86846	0	1.76039	0.598405	0.0750064	0.181224	-0.0269767	-0.277586	-0.409523	0.0813877	0	2.00842	1.47398	0.292521	0.597347	-0.162426	-0.452812	0.134641	-0.109588	0	2.37576	1.83985	0.640628	0.45064	0.503239	-0.0200044	-0.280867	-0.0894454	0	2.55298	2.4567	1.42083	0.688282	0.199868	0.196632	0.154218	-0.414653
FLJ32255	1.45e-07	9.14e-34	0.343506	2.54607	5.84041	0	1.4634	1.80629	1.12839	0.0846414	-0.149773	-0.234686	-0.191182	-0.294035	0	1.72306	1.76975	1.35703	0.317046	0.230688	-0.159581	-0.267159	-0.0192647	0	2.13262	2.37498	2.14577	0.907755	0.397371	-0.00146693	-0.0641504	0.323676	0	2.29033	2.54607	2.02099	1.39408	0.146939	0.189477	-0.0973227	-0.0787726
HERC5	0.00664877	6.13e-19	0.879169	2.538	5.80785	0	1.59639	2.05208	1.38162	1.19169	1.00716	0.586686	0.44579	0.043502	0	1.9056	1.7989	1.37825	1.27407	0.80175	0.517383	0.0140205	0.125208	0	2.35263	2.538	1.94076	1.95512	1.47781	1.4621	0.788469	0.303786	0	2.368	2.51341	1.91404	2.02586	1.45845	1.05095	0.432151	0.0332145
HLA-DMA	0.00140078	1.14e-26	0.928665	2.53792	5.80751	0	0.141418	0.988909	1.92059	0.679054	0.110702	0.0441061	0.173636	-0.320629	0	0.0676337	1.43599	2.26289	1.18612	0.577927	0.423544	0.166318	0.0496897	0	0.324109	1.53103	2.53792	1.76036	0.945766	0.576991	0.15097	0.184253	0	-0.107979	1.68252	2.4839	1.76246	0.731672	0.961183	0.331536	-0.0351311
MT2A	0.115647	1.19e-15	0.942686	2.52087	5.73928	0	0.352849	0.891628	1.22009	1.18376	1.01526	0.610659	0.101446	-0.247434	0	0.330667	0.61264	0.947802	1.25726	1.23809	0.808382	0.199804	0.0278679	0	0.495267	1.02403	1.24752	2.03774	1.91912	1.57441	0.43188	0.451464	0	0.438142	0.810958	1.17277	2.52087	1.89156	1.56455	0.703805	0.201376
ERAP2	0.0687222	2.84e-23	0.984609	2.52064	5.73835	0	0.635667	2.10873	2.29689	0.800326	0.325221	0.181786	0.227314	-0.161367	0	0.44296	1.95085	2.14229	1.139	0.291206	0.0439511	-0.379145	-0.0157588	0	0.808216	2.31284	2.52064	1.60397	0.765916	0.450828	0.207292	0.184248	0	0.656761	1.92911	2.2957	1.72559	0.942063	0.716755	-0.0415377	-0.393688
FAM26F	0.00141586	5.47e-30	0.917776	2.52027	5.73691	0	0.463401	1.38633	1.13784	0.155161	-0.191276	-0.0227501	-0.0871253	-0.440319	0	0.645758	1.88718	1.77143	0.562599	0.0359419	0.180819	0.016615	-0.223186	0	0.932767	2.23164	2.33635	1.13026	0.200131	0.29696	0.16161	0.327883	0	1.16071	2.51382	2.52027	1.5117	0.500847	0.545477	0.115705	-0.17323
DNAJC1	0.000191078	6.04e-32	0.957612	2.51339	5.70959	0	0.35295	1.76538	1.83946	0.365642	0.048871	-0.261281	-0.089961	-0.275442	0	0.533661	1.94028	2.08843	0.994324	0.557889	0.239982	-0.0891211	0.0976913	0	0.709931	2.4483	2.51339	1.5487	0.748106	0.392442	-0.00323337	0.172198	0	0.618941	2.20014	2.38056	1.49011	0.568559	0.380685	-0.16705	-0.400671
CXCL9	0.279902	5.53e-13	0.80102	2.50961	5.69467	0	0.88493	0.715045	0.0452038	0.0856591	0.213906	-0.205759	0.201302	0.13242	0	1.26369	0.752925	0.291353	0.0929832	-0.249186	-0.0280774	-0.0193562	0.055392	0	2.05886	1.90301	0.983192	0.16061	0.0672436	-0.0799633	0.0876702	-0.267555	0	2.49174	2.50961	1.5142	0.373115	0.269439	0.141959	-0.00360837	0.226476
TMEM268	0.00301095	1.11e-28	0.808503	2.50758	5.68664	0	0.71422	1.95504	1.6916	0.49887	0.499029	0.0750894	0.287803	0.0371842	0	0.71002	1.89646	1.72227	1.06548	0.471081	0.227602	-0.183536	-0.0386951	0	1.05959	2.17161	2.29251	1.71349	0.788584	0.722572	0.336035	0.456314	0	0.923358	2.26821	2.50758	1.9562	0.924579	0.635312	0.4503	0.0256875
SRP54-AS1	5.79e-06	1.13e-29	0.483715	2.5054	5.67808	0	1.33186	1.75898	0.561808	-0.342073	-0.418751	-0.0471268	-0.257918	-0.245129	0	1.73163	2.04217	1.29368	0.383329	0.285332	0.0552076	-0.0609048	-0.00281444	0	2.14879	2.5054	1.72288	0.58615	0.209756	0.288362	0.200711	0.421719	0	2.12338	2.42743	1.90899	0.583752	0.0404854	-0.0168713	-0.0830926	-0.162631
ASPHD2	0.00166851	5.96e-29	0.978651	2.49947	5.65479	0	0.462695	1.42436	1.54582	0.171751	0.195074	0.0294826	-0.05777	-0.244468	0	0.766381	1.66827	1.80202	0.836789	0.607976	0.362686	0.251005	0.0766302	0	0.90879	1.94998	2.34646	1.38862	0.792593	0.625807	0.259021	0.325599	0	0.918712	1.92393	2.49947	1.704	1.17429	0.710799	0.446086	0.202751
LACTB	2.08e-07	1.73e-35	0.89985	2.49759	5.64742	0	1.78029	1.73221	0.836039	-0.000526178	-0.452046	-0.292801	-0.43181	-0.267472	0	2.04964	1.8199	1.06662	0.176792	-0.226547	-0.374036	-0.191802	-0.233251	0	2.49759	2.48032	1.88161	0.794178	0.134348	0.169386	0.0120725	0.0215709	0	2.43642	2.28878	1.82931	0.620182	-0.313621	-0.276844	-0.686595	-0.684742
MIR3945HG	0.0207005	2.94e-18	0.406826	2.48983	5.61713	0	1.16498	0.623094	-0.153539	-0.0816619	0.275995	-0.296796	-0.110437	0.110968	0	1.88415	0.867515	0.0271987	0.33056	0.168641	0.170385	0.116597	-0.0426684	0	2.17029	1.31178	0.43993	0.607978	0.705109	0.26532	0.0539141	0.421998	0	2.48983	1.53812	0.56745	0.374337	0.187478	-0.0711411	-0.272004	-0.0731154
RASGRP3	0.0419188	1.27e-21	0.868598	2.47904	5.57527	0	0.787801	1.27482	0.713468	0.545458	-0.100364	-0.171103	-0.103786	-0.27429	0	1.31869	1.70368	1.6024	0.773712	0.642277	0.475474	0.0865689	0.048489	0	1.52948	2.28416	1.875	1.54042	0.89348	0.33096	0.166916	0.165652	0	1.7261	2.47904	2.38874	1.87127	0.704369	0.654955	0.153442	-0.0953044
GBP5	0.0512325	1.64e-25	0.559881	2.47204	5.54826	0	1.95868	2.28699	2.0518	1.2064	1.01249	0.830085	0.670208	0.364643	0	1.78154	1.95708	1.88201	1.4519	0.923341	0.899713	0.672292	0.61291	0	2.19959	2.47204	2.31097	1.85568	1.22016	1.17379	0.966511	0.782616	0	2.05403	2.24623	2.18686	2.06545	1.27889	1.15302	0.873189	0.639758
APOL1	0.00042932	3.22e-28	0.396787	2.4708	5.54353	0	2.21465	2.26443	1.67665	0.837493	0.656328	0.272466	0.112574	-0.0289816	0	2.12453	2.09923	1.50282	0.936355	0.429734	0.305842	-0.282284	0.0829046	0	2.32324	2.4708	1.90413	1.33767	0.667643	0.322554	-0.0500088	-0.0776322	0	2.34976	2.36311	1.69411	1.38043	0.59233	0.499018	-0.113005	-0.30738
IRAK2	2.15e-06	1.56e-35	0.110202	2.44685	5.45226	0	1.38481	1.64937	0.693399	0.0496437	-0.0955647	0.0674126	0.0909782	-0.109947	0	1.6275	1.69819	0.854486	0.435868	0.0745741	-0.0645519	-0.0447607	-0.200111	0	2.20293	2.27224	1.6849	0.801575	0.353186	0.141387	0.162943	0.186117	0	2.02365	2.44685	1.72618	0.944125	0.274051	0.290166	-0.0103033	-0.0442895
LIPM	0.0325459	3.31e-27	0.78026	2.44125	5.43111	0	0.997098	1.20752	0.499677	0.394946	0.0614972	0.0823445	-0.0482728	-0.0557108	0	1.42478	1.67215	1.02922	0.297014	0.257707	0.193064	-0.0206532	0.0971595	0	1.50714	1.98942	1.34186	0.230266	0.030902	-0.0847687	-0.209367	-0.133231	0	1.77569	2.44125	1.62864	0.934933	0.312735	-0.0141323	0.057958	-0.0550632
APOBEC3B	0.457379	1.29e-07	0.444897	2.43155	5.39474	0	0.445883	0.33957	1.25421	0.597258	0.502257	0.317985	-0.0752445	0.848004	0	-0.236654	0.398382	1.46481	1.27347	-0.0345041	0.274849	-0.0208034	-0.16786	0	-0.230189	1.10003	2.43155	0.992182	0.347711	0.221456	-0.269886	0.258221	0	-0.883948	0.28794	1.61104	1.01427	0.0314958	-0.468403	-0.13631	0.288046
LOC100505564	0.00309262	1e-24	0.540664	2.42354	5.36484	0	0.7779	1.07427	0.234861	-0.144808	-0.140523	0.0820593	-0.476012	0.0248178	0	1.21259	1.53534	1.1644	0.303663	0.174377	0.277832	0.133364	0.0892124	0	1.65509	1.93178	1.08418	0.266366	0.0485913	0.325938	0.145729	0.15027	0	2.12491	2.42354	1.29399	0.785134	0.049765	0.28698	0.176796	0.251796
CD59	0.00127853	9.67e-32	0.815381	2.41614	5.33742	0	1.25569	1.75348	1.11844	0.0730135	0.260977	0.020219	-0.0720593	-0.104886	0	1.68285	1.78213	1.16549	0.160901	0.00442629	-0.0676979	-0.160832	-0.148385	0	1.96569	2.18366	1.69306	0.26605	0.233511	0.122816	-0.185675	0.121078	0	2.29129	2.41614	1.84504	0.563431	0.0829817	0.0593198	-0.117254	-0.120028
KIF1C	8.49e-06	1.15e-33	0.801216	2.41124	5.31932	0	1.54738	1.27717	0.106539	-0.168618	-0.21188	-0.0770787	-0.00548014	-0.0743783	0	1.83272	1.30226	0.286595	-0.04908	-0.137895	-0.0706498	-0.0592286	-0.0400862	0	2.20729	1.76964	0.716721	-0.0536693	-0.107028	-0.0456288	-0.100405	0.075736	0	2.41124	1.94725	0.811834	0.208035	-0.0643933	-0.02422	-0.0557143	-0.110873
VPS9D1	1.06e-06	1.29e-35	0.891725	2.4003	5.27913	0	1.2997	1.83026	1.26204	-0.0538412	-0.00896688	-0.131481	-0.146352	-0.145995	0	1.58946	1.91845	1.34881	0.248043	0.175332	-0.0673163	-0.12329	-0.0971287	0	1.92873	2.34807	1.89586	0.560709	0.403051	-0.061545	-0.206921	0.162189	0	1.93273	2.4003	1.85197	0.844284	0.0599771	-0.126973	-0.183966	-0.242686
LOC105369734	0.00567763	1.8e-21	0.112404	2.39957	5.27644	0	0.937151	1.16436	0.865153	0.635504	0.457577	0.39553	0.0315989	-0.121131	0	1.61289	1.39736	1.29714	1.13548	0.729902	0.634587	0.325529	0.285398	0	1.42451	1.66527	1.51	1.12858	1.05127	0.984635	0.289919	0.235113	0	2.39957	2.38729	2.18342	1.73932	2.00987	1.51364	0.88907	0.825032
AIM2	0.0385955	7.53e-23	0.931052	2.39797	5.27059	0	1.80495	1.97671	1.49814	0.937507	0.369044	0.409969	0.277221	0.169567	0	1.71757	1.88574	1.49326	1.1115	0.740544	0.649853	0.271137	0.137882	0	2.25926	2.39797	2.27174	1.80637	1.48586	1.19485	0.743002	0.58998	0	2.23517	2.28211	2.25454	2.15444	1.3474	1.10798	0.711841	0.253394
STOM	0.000420208	9.03e-33	0.806857	2.39583	5.2628	0	0.518915	1.92069	1.79269	0.169864	0.0115233	-0.23125	-0.0551227	-0.126892	0	0.795358	2.07784	1.81222	0.47427	0.138456	-0.0700463	-0.104126	-0.039477	0	0.841444	2.05178	2.32448	0.91999	0.315653	-0.0311824	-0.238445	0.146371	0	0.910238	2.1717	2.39583	1.24902	0.339065	0.320675	-0.118874	-0.193309
DDIAS	0.000340777	2.6e-24	0.625544	2.38728	5.23171	0	0.81978	1.11708	0.87842	0.0497802	0.327562	-0.231109	-0.34455	-0.0991836	0	0.910477	1.46941	1.38458	0.48148	0.744625	-0.0389831	-0.135873	-0.397729	0	1.69588	2.27269	2.08235	0.956651	1.16473	0.886905	0.266337	0.166769	0	1.71436	2.38669	2.38728	1.38989	0.896499	0.48414	0.0947992	-0.275046
PARP11	0.00157182	2.17e-26	0.983714	2.38689	5.2303	0	0.73104	1.5941	1.03493	0.345178	-0.150884	0.0206001	-0.237829	-0.0827732	0	1.24341	2.09194	1.57045	0.842446	0.40292	0.291914	0.00844768	-0.0365192	0	1.54085	2.38689	1.98898	1.3817	0.800077	0.601302	0.334272	0.138693	0	1.57697	2.24744	2.14004	1.37467	0.65415	0.427167	0.0605405	-0.17646
KIF24	2.11e-05	2.23e-32	0.39443	2.38271	5.21514	0	1.39896	1.09732	0.278648	-0.0412724	-0.213698	-0.113009	0.0395868	-0.133709	0	1.89984	1.29846	0.410449	-0.0840233	0.0574195	0.0509686	0.1127	0.0255919	0	2.38271	1.90822	0.532677	-0.0330084	-0.0418253	0.0427467	-0.061497	0.0443807	0	2.30464	1.61475	0.493047	-0.0565404	-0.363415	-0.256913	-0.2245	-0.0195188
SEPHS2	0.0338394	9.41e-30	0.186175	2.36755	5.16065	0	1.54419	0.841171	0.0331876	-0.0954779	-0.0799845	-0.0844667	0.0125748	-0.104399	0	1.92683	0.940233	-0.0516647	-0.191657	0.036745	-0.107223	-0.18895	-0.224903	0	2.31016	1.32247	0.402878	0.0764497	0.158597	0.128301	-0.0248646	0.189523	0	2.36755	1.57063	0.433763	0.133674	0.100289	0.0211415	-0.055198	0.0357866
USP18	0.441781	8.24e-12	0.946459	2.36424	5.14883	0	-0.0127176	-0.110366	0.251366	0.640407	0.288816	0.222635	-0.000140029	-0.101126	0	0.306624	0.337396	0.65113	1.17936	1.1485	0.890859	0.328479	0.224949	0	0.248296	0.227023	0.826613	1.92839	1.48544	1.00698	0.591871	0.311603	0	0.0339963	0.619005	1.01625	2.36424	1.66066	1.17549	0.517587	-0.0508806
TSPAN17	5.44e-07	6.08e-32	0.665733	2.36315	5.14493	0	0.779768	1.0664	0.371691	-0.339878	-0.473207	-0.151092	-0.262053	-0.294824	0	1.56576	1.70752	1.02789	0.214195	0.234037	0.242433	0.0190611	0.258449	0	1.98278	2.36315	1.35473	0.468333	0.338441	0.0214778	0.00516852	0.14304	0	2.04772	2.33033	1.36392	0.216463	-0.020174	0.219074	0.022354	-0.0769061
CDADC1	0.00123296	7.94e-29	0.377383	2.35911	5.13055	0	1.45245	0.861865	-0.169268	-0.122778	-0.144404	-0.178817	-0.331717	-0.0721886	0	1.99309	0.934077	0.111873	-0.0476491	0.0632658	-0.073652	-0.202581	-0.0351027	0	2.27501	1.44571	0.333068	0.000195375	-0.0754472	0.03936	0.0366201	0.054189	0	2.35911	1.51227	0.330589	-0.175209	-0.0796212	-0.299125	-0.218896	-0.278035
GK	2.77e-05	1.4e-28	0.188155	2.35826	5.1275	0	1.59555	1.59683	0.719151	0.175959	0.325993	-0.00718611	-0.0174683	0.35367	0	1.68873	1.50441	0.844575	0.270298	0.0240961	-0.207437	0.0799212	-0.227282	0	1.9618	2.04324	1.28929	0.244214	0.12843	-0.214598	-0.0115837	-0.122311	0	2.12551	2.35826	1.7438	0.550088	0.248765	-0.274847	-0.170768	-0.285312
XAF1	0.027578	2.58e-22	0.684584	2.35685	5.12252	0	1.2637	2.11178	2.02268	1.30269	1.02506	0.670581	0.602339	0.266159	0	1.22772	1.7073	1.50519	1.2547	0.779244	0.57887	0.011654	0.0101966	0	1.67201	2.19709	2.2269	2.1243	1.60279	1.22194	0.612503	0.583718	0	1.63575	2.28945	2.28178	2.35685	1.54403	1.31483	0.72592	0.247804
SOCS3	0.112805	1.63e-19	0.527184	2.35675	5.12217	0	1.45868	0.373021	-0.591096	-0.325036	-0.0875063	-0.298503	-0.604276	-0.269383	0	1.68428	0.34095	-0.827533	-0.442208	-0.255458	-0.337521	-0.492329	-0.529968	0	1.79606	0.815119	-0.338189	-0.181059	0.216264	-0.0482559	-0.711108	-0.316392	0	2.35675	1.46322	0.293213	-0.00263492	-0.10051	-0.203968	-0.363605	-0.375085
IRF7	1.75e-05	1.42e-32	0.229565	2.35078	5.10102	0	1.33201	1.48791	0.894242	0.170227	0.0855025	0.115752	0.0284464	-0.245211	0	1.66145	1.50323	0.98666	0.446026	0.337544	0.000628495	-0.290749	-0.2561	0	2.03002	1.98489	1.63848	1.00272	0.623832	0.343409	-0.124566	0.169362	0	2.22152	2.35078	1.84044	1.5303	0.630312	0.324654	0.00855041	-0.107928
SLAMF7	0.122105	1.95e-25	0.884446	2.3461	5.08449	0	-0.00556236	1.3071	1.58174	0.517136	0.209636	-0.197444	0.286842	0.0868115	0	-0.0538931	1.49807	1.60455	0.695656	0.112635	0.278707	-0.172277	-0.021218	0	0.452041	1.75131	2.29427	1.54556	0.80133	0.523393	0.238868	0.452435	0	0.310751	1.78181	2.3461	1.48782	0.414426	0.669757	0.219234	-0.0797264
IFI6	0.0606612	6.75e-20	0.325009	2.33104	5.03169	0	0.65666	1.44422	1.64468	1.40967	1.2862	0.799391	0.574851	0.295259	0	0.919358	1.269	1.3121	1.43803	1.12638	0.847056	0.134566	0.0997425	0	1.19667	1.71205	1.84508	2.12884	1.77556	1.38659	0.505208	0.468826	0	1.19832	1.64692	1.92364	2.33104	1.58595	1.46027	0.648544	0.142709
LOC105378085	0.00192198	3.39e-22	0.155282	2.31116	4.96284	0	1.00107	1.33799	0.814773	-0.741256	0.0513052	-0.458292	-0.510948	-0.139714	0	1.38666	1.73342	1.08648	0.240414	0.0117032	0.027083	-0.375584	-0.0787097	0	1.61084	2.31116	1.77754	0.764255	0.583381	-0.0636736	0.548825	0.545142	0	1.38815	1.88119	1.88197	0.798248	0.257459	-0.0965627	-0.215433	-0.397477
CREM	0.106217	3.4e-24	0.848375	2.30913	4.95583	0	1.20988	1.36358	0.457593	0.0356907	-0.20241	-0.0636592	-0.134968	-0.046652	0	1.75297	1.42976	0.452816	-0.0830266	-0.100767	-0.0995507	-0.339844	-0.346319	0	2.20988	2.18277	1.1244	0.510617	0.0887917	-0.00454739	0.00808462	-0.0286608	0	2.30913	2.02679	1.27541	0.380704	0.139541	-0.0385176	-0.194877	-0.196686
IFIT1	0.567085	2.82e-14	0.573012	2.30538	4.94297	0	1.43944	1.59757	1.33426	1.30252	1.62211	1.27022	0.964885	0.531574	0	1.1398	0.856943	1.04309	1.22452	1.04069	0.672352	0.251361	0.0872469	0	1.52518	1.4409	1.28566	1.80515	1.5037	1.25768	0.569851	0.350093	0	1.66156	1.51934	1.70148	2.30538	1.77207	1.40278	0.6931	0.543117
HK1	0.00945056	2.93e-31	0.784752	2.30481	4.94104	0	1.30936	1.24186	0.129274	-0.101117	0.129013	0.13819	0.034337	-0.114185	0	1.96493	1.26555	0.294055	-0.0208273	0.149205	0.0912132	0.0298128	0.123776	0	2.18452	1.55435	0.234979	0.0585707	-0.0541141	-0.0431283	-0.110024	0.102848	0	2.30481	1.49512	0.540893	0.011488	-0.108441	0.0213186	-0.0458286	-0.171611
PSME2	0.00539129	9.59e-30	0.784685	2.29919	4.9218	0	0.933756	1.82152	1.75242	0.471567	0.137284	0.165987	0.0879806	-0.0513324	0	0.77416	1.72492	1.65285	0.855654	0.188879	-0.0122438	-0.107086	0.0606874	0	1.03062	2.15721	2.22097	1.29567	0.404319	0.246438	0.125691	0.173923	0	1.1379	2.20863	2.29919	1.58465	0.473974	0.287566	-0.114509	-0.0549685
LOC100129940	0.470262	1.73e-24	0.756615	2.29706	4.91455	0	1.1128	0.995994	0.526193	0.398417	0.187794	0.350635	0.545509	0.637707	0	1.27396	1.09081	0.406538	0.0600875	0.144117	0.0895762	-0.101386	0.000766466	0	1.46887	1.74526	0.910633	-0.00200447	0.0132206	0.0452809	0.213675	-0.0948228	0	2.01944	2.29706	1.07197	0.508815	0.227166	0.16527	0.00983236	-0.0749974
DTNBP1	2.62e-09	9.42e-35	0.412452	2.285	4.87364	0	1.32017	1.25	0.328254	0.0368467	0.178794	-0.166207	-0.117927	-0.0851253	0	1.6468	1.3242	0.533687	0.21429	0.0716521	0.0352837	-0.0837491	-0.121721	0	2.285	1.96486	1.1335	0.467426	0.527583	0.396616	0.112867	0.107419	0	2.25016	1.95798	1.0382	0.444224	0.288041	0.132994	-0.207876	-0.235549
GRAMD1B	0.00211902	7.76e-21	0.664523	2.27818	4.85064	0	0.428532	1.25441	1.08432	0.197563	0.184078	0.00958825	0.0956969	-0.195048	0	1.02386	1.87691	1.8001	1.04416	0.770101	0.334633	0.0578338	0.155657	0	1.30333	2.21567	2.0401	1.31437	0.872587	0.587829	0.244919	0.205244	0	1.14156	2.15163	2.27818	1.56052	0.99197	0.470652	0.0657554	0.103021
LGALS8	4.89e-06	8.93e-33	0.344572	2.2572	4.78062	0	1.09013	1.05454	-0.0520145	-0.109614	-0.22724	-0.221076	-0.0903263	-0.209763	0	1.80301	1.33632	0.082057	0.127406	-0.0033298	0.176994	-0.0906952	0.0374573	0	1.98503	1.70669	0.643806	0.454005	0.391527	0.337603	0.162043	0.170607	0	2.2572	1.81387	0.636958	0.331843	0.0565681	0.137718	-0.0918856	-0.216702
C5	0.214432	1.49e-23	0.91821	2.24476	4.73958	0	0.414424	1.76775	1.45269	0.364831	0.13512	0.0119153	0.128839	0.0380192	0	0.779102	2.04199	1.8067	0.756912	0.425586	0.413494	0.373274	-0.0205068	0	0.673626	2.23753	2.08152	0.938759	0.567599	0.484906	0.0271708	0.0735372	0	0.878756	2.24476	2.18149	1.33648	0.383337	0.341548	0.235281	-0.0539671
PDE4B	0.00760608	3.26e-30	0.561209	2.24277	4.73305	0	1.33024	1.11691	0.48625	0.0728222	0.097852	-0.0568139	0.0318507	-0.028545	0	1.53146	1.07493	0.420985	0.232235	-0.251826	-0.37614	-0.405035	-0.356507	0	1.80799	1.35825	0.692559	0.249847	-0.186504	-0.200358	-0.23226	-0.149689	0	2.24277	1.85619	1.18011	0.339784	0.246177	-0.354087	-0.248681	-0.337115
OBFC1	1.18e-05	1.19e-33	0.618282	2.23553	4.70936	0	1.75815	1.9187	1.18102	0.135849	-0.10596	-0.165229	-0.10953	-0.148681	0	1.71745	1.9348	1.50331	0.54155	0.0149438	0.0624618	-0.101947	0.11493	0	1.99106	2.23553	1.98981	0.740132	0.104169	0.0348887	-0.0290129	0.133484	0	1.81876	1.99002	1.76337	0.697919	0.01464	0.0871435	-0.301166	-0.357241
BISPR	0.000461465	1.67e-25	0.623835	2.23475	4.70681	0	1.61881	1.88858	1.45661	0.833077	0.464315	0.330543	0.414056	0.364697	0	1.66741	1.91466	1.37368	0.956205	0.660602	0.243525	-0.106849	0.164347	0	2.03493	2.14909	1.90148	1.48094	0.913253	0.553413	0.293926	0.312323	0	1.83677	2.23475	1.79043	1.67716	0.770505	0.6419	0.082112	-0.113057
ALMS1P1	0.563685	6.63e-19	0.00454193	2.23331	4.7021	0	0.461881	1.10158	0.84611	0.403605	0.38192	0.509246	0.127708	0.223895	0	0.691919	1.5337	1.35909	1.29765	0.782948	0.922553	0.308021	0.190296	0	0.734766	1.38912	1.83637	1.90788	1.21313	0.98129	0.654606	0.571391	0	0.67703	1.58632	2.07024	2.23331	1.85299	1.221	0.749885	0.278377
CEACAM1	0.000163207	2.17e-27	0.950134	2.22912	4.68848	0	1.18582	1.6084	1.29554	0.35312	0.377742	0.0975755	0.137047	0.0380523	0	1.56579	1.69276	1.35869	0.729638	0.622572	0.282441	-0.00594024	0.0388141	0	1.92929	2.15063	1.85513	1.09537	0.88925	0.43594	0.226416	0.50017	0	2.0213	2.22912	1.69175	1.22301	0.621454	0.317704	0.340845	0.0899042
LINC01232	0.0075063	3.57e-23	0.651051	2.22241	4.66671	0	0.72817	1.31262	1.39396	0.403826	0.13642	0.16736	0.140179	0.358721	0	0.492088	1.52476	1.04625	0.575819	0.245855	0.26677	0.103389	0.0261341	0	1.41361	2.22241	1.70165	0.776356	0.167751	0.153093	0.43756	0.207426	0	1.08416	1.51042	1.73305	0.770119	0.387053	0.12876	0.212585	-0.0480614
EIF4G3	0.000149039	5.89e-33	0.881875	2.21729	4.65019	0	0.438792	1.47391	1.0615	0.124385	0.0622925	0.0712234	-0.00859845	0.0958008	0	0.812652	1.70815	1.18834	0.377556	0.345329	0.126867	0.0455152	0.0379585	0	1.27809	1.97939	1.57381	0.540316	0.388508	0.237028	0.176997	0.253299	0	1.52811	2.21729	1.75336	0.766115	0.422372	0.251848	0.221428	0.0975938
HSBP1L1	0.00362574	2.57e-26	0.741531	2.21546	4.6443	0	1.16409	0.737106	0.243451	-0.170387	-0.31694	-0.236249	-0.211776	-0.403693	0	1.67836	1.21508	0.580046	-0.0141113	0.0308712	0.129329	-0.296738	0.0847371	0	1.98423	1.57034	0.531577	0.136744	-0.0700693	0.0238065	-0.0752202	0.0689982	0	2.21546	1.60082	0.545408	0.38337	-0.286155	0.278337	0.0581143	0.137596
XXYLT1-AS2	0.00125481	5.26e-29	0.954999	2.21269	4.6354	0	0.469148	1.40611	1.42287	0.382808	-0.0662791	-0.0877702	0.0836394	-0.159853	0	0.717287	1.64515	1.88076	0.965914	0.39928	0.236926	0.081715	0.12511	0	0.737567	1.78841	2.21269	1.20855	0.43789	0.41025	0.145409	0.372601	0	0.68337	1.44132	2.14182	1.25844	0.38527	0.357278	-0.14586	0.0224969
ERI1	0.000137536	4.31e-31	0.117213	2.20321	4.60504	0	1.68301	1.52054	0.770378	0.26055	0.319309	0.0378189	-0.0651572	-0.00773451	0	1.89872	1.39919	0.651914	0.229414	0.272839	0.0234095	0.00524848	-0.00416485	0	2.20321	1.96008	1.059	0.596332	0.628232	0.300339	0.171685	0.270026	0	2.1245	2.03401	1.17047	0.495486	0.101679	-0.0571251	-0.307464	-0.262629
TRAFD1	5.11e-06	4.59e-31	0.757752	2.20043	4.59618	0	1.74783	1.75248	0.896952	0.0431874	0.0601252	-0.109199	0.0353369	0.0213753	0	1.82806	1.55566	0.8278	0.373839	0.0366815	-0.203335	-0.188584	0.0647958	0	2.1958	2.06258	1.5151	0.787916	0.304115	0.169277	0.0562014	0.340087	0	2.20043	2.15835	1.6531	0.942191	0.421331	0.11336	-0.0459611	-0.0208547
DENND4A	0.00154583	1.06e-31	0.90503	2.19791	4.58813	0	0.949461	1.14567	0.40388	-0.0397029	0.0196769	-0.203472	-0.122341	-0.141853	0	1.61564	1.30563	0.695814	0.0210153	0.0835701	-0.177046	0.0654846	0.0202373	0	2.04497	1.68104	0.839851	-0.0262935	0.0988715	-0.0353347	0.0928175	-0.0242804	0	2.19791	1.78005	0.769115	0.0588483	0.00153038	0.0427998	-0.179719	-0.17998
UBN2	0.00219544	3.84e-29	0.486106	2.19417	4.57625	0	1.17411	1.20912	-0.145661	-0.409906	-0.148083	-0.175301	-0.12767	-0.0943912	0	1.80204	1.18481	0.00953067	-0.0534137	-0.0176332	-0.00676505	-0.0594312	0.243463	0	2.09942	1.68551	-0.017562	-0.32446	-0.158496	-0.0938961	0.0508378	0.186522	0	2.19417	1.653	-0.0350755	-0.53288	-0.436246	-0.205501	-0.235266	-0.171548
TRIM5	7.29e-06	1.6e-24	0.398077	2.19194	4.56921	0	1.3134	1.66476	1.10419	0.443966	0.144875	-0.0677738	0.0680729	0.0352378	0	1.59136	1.62922	1.25936	0.772459	0.426554	0.396521	-0.0821318	0.11303	0	2.14746	2.19194	1.79659	1.39119	0.976974	0.771578	0.478477	0.389281	0	2.02531	1.99432	1.68977	1.57087	0.726995	0.497327	-0.042764	-0.0858627
SPATS2L	0.0912579	6.41e-15	0.456152	2.18947	4.56138	0	0.376369	1.3981	1.07061	1.03442	0.654814	0.438608	0.106666	0.0447948	0	1.08339	1.41998	1.37978	1.45243	1.24659	1.04988	0.222552	0.286569	0	1.12612	1.6148	1.69495	2.06911	1.80982	1.27264	0.649384	0.631484	0	1.13588	1.79458	1.85355	2.18947	1.84958	1.59122	0.798933	0.42667
FAS-AS1	0.00012402	6.35e-29	0.742172	2.18271	4.54006	0	1.26485	1.25328	0.301312	-0.0468591	-0.395482	-0.441509	-0.185436	-0.138173	0	1.72687	1.46677	0.972667	0.358946	0.150313	0.044292	-0.0507505	-0.00401278	0	2.0691	2.12074	1.17164	0.463752	0.10587	-0.014806	-0.0394688	0.239368	0	2.06573	2.18271	1.59207	0.705815	0.0168199	-0.0285351	-0.0874865	-0.0921306
LOC105373148	0.0109634	2.38e-21	0.20286	2.17844	4.52663	0	0.614379	0.643447	0.591134	0.133582	0.088922	-0.0185914	-0.413378	-0.216368	0	1.31409	1.2929	0.787288	0.682662	0.209187	0.264229	0.1168	0.114086	0	1.35841	1.51085	0.893099	1.28865	0.632291	0.284374	-0.0830802	-0.272177	0	2.17844	2.17333	1.69197	1.63983	0.448416	0.189906	-0.044553	-0.192917
AFF1	3.94e-06	2.3e-30	0.882539	2.15372	4.44975	0	1.32759	1.7668	1.17755	0.243255	0.432731	-0.0330969	0.0686472	0.00588541	0	1.69566	1.80511	1.326	0.656299	0.431762	0.166238	0.00595776	0.142955	0	1.98644	2.15372	1.58051	0.863238	0.679758	0.138138	0.210513	0.317694	0	1.94856	2.00246	1.31603	0.805103	0.370917	0.0896003	-0.231942	-0.38637
IFIH1	0.000633772	3.78e-25	0.860819	2.15106	4.44154	0	1.24741	1.69073	1.42585	0.652197	0.293075	0.212106	0.182347	-0.0490571	0	1.44147	1.62367	1.46226	1.02373	0.560279	0.27764	0.0417433	0.0928396	0	1.85792	2.15106	2.06207	1.55015	0.937048	0.687733	0.356335	0.322534	0	1.77683	2.08562	2.00475	1.76391	0.83856	0.498104	0.0393235	-0.246417
MED12L	0.00484253	3.05e-26	0.930387	2.15046	4.43969	0	0.446831	1.26783	0.778609	0.306714	0.115524	-0.0766804	-0.127017	-0.208746	0	0.842505	1.46079	1.09611	0.513431	0.29634	0.0876141	0.0288542	-0.0497416	0	0.954591	1.84606	1.48911	0.935047	0.370736	0.543899	0.148229	0.153344	0	1.48214	2.15046	1.95531	1.52821	0.852096	0.520155	0.593858	0.320625
C21orf91-OT1	0.739809	1.39e-13	0.748977	2.1495	4.43675	0	1.07609	0.836301	0.387762	0.403713	0.348328	-0.130895	0.142616	0.419701	0	1.44502	0.916742	0.923958	0.434326	0.696607	0.391895	0.492658	0.0165769	0	2.03044	1.63643	0.980632	0.51665	0.383448	-0.0596167	0.115944	-0.0287152	0	2.1495	1.47667	0.841549	0.0871674	-0.0375579	-0.148684	0.270261	-0.296961
TRIM22	0.00887999	2.02e-23	0.907272	2.14615	4.42646	0	1.28575	1.8931	1.69449	0.97386	0.74178	0.510483	0.323413	0.008716	0	1.3688	1.68808	1.52217	1.11967	0.640269	0.554834	0.12628	0.229006	0	1.70212	2.09634	2.03859	1.65294	1.16644	0.940183	0.537688	0.483069	0	1.68185	2.14615	1.96543	1.83646	1.23506	0.990593	0.547664	0.344723
PRKX	0.00569593	4.84e-18	0.471984	2.1435	4.41832	0	-0.0217984	1.39435	1.38069	0.346205	0.290447	-0.181595	-0.104919	-0.168187	0	0.435567	1.68886	1.54605	0.784175	0.0956887	0.0626711	-0.0225503	0.0923371	0	0.142628	1.62157	2.1435	0.605792	0.0248466	0.406758	-0.0148964	-0.147004	0	0.34439	1.41894	1.61804	0.83025	0.011148	-0.150572	0.116095	-0.632738
MIR601	0.00142557	2.04e-30	0.316732	2.13937	4.4057	0	-0.0830128	1.02666	1.43103	0.253806	0.24827	-0.0940289	0.0591101	-0.135235	0	0.138843	1.57872	1.58625	0.513521	0.383207	0.0571451	0.257393	-0.0215099	0	-0.0344386	1.59552	1.62214	0.559271	0.26836	-0.106464	-0.00783204	-0.112461	0	0.218079	2.07	2.13937	0.899887	0.551465	0.123182	0.170963	-0.0463322
NUCB1	0.000493277	3.24e-34	0.81121	2.13628	4.39626	0	1.19211	1.69144	1.61277	0.125153	-0.0112763	-0.0230394	0.0773195	-0.0305709	0	1.26979	1.66383	1.44495	0.336913	0.0840002	0.130352	-0.155883	-0.116416	0	1.69582	2.05316	1.96651	0.777826	0.385236	0.390267	0.0315527	0.227178	0	1.71459	2.13628	2.04223	1.08552	0.20435	0.3849	0.12944	0.0590775
PARP14	2.42e-05	3.18e-27	0.663065	2.12503	4.36212	0	1.46628	1.97333	1.70255	0.726593	0.304218	0.124951	0.0545551	0.0802605	0	1.65426	1.89727	1.57027	1.06144	0.47429	0.242324	0.0607215	0.0532722	0	1.92735	2.11163	1.93837	1.32529	0.547095	0.346484	0.127398	0.158607	0	1.81685	2.12503	1.88711	1.40911	0.541828	0.265921	-0.214033	-0.316279
TMEM126B	0.0357035	2.02e-22	0.571881	2.12473	4.36121	0	1.31163	0.908564	0.193871	0.25564	0.131239	0.0250667	0.179174	0.114545	0	1.2438	0.754595	0.0812318	-0.172641	-0.0929344	-0.171295	0.046531	-0.215192	0	1.89793	1.49408	0.591126	0.327985	0.432781	0.226163	0.177181	0.176053	0	2.12473	1.55917	0.650762	0.304638	0.0220201	0.213731	-0.116718	-0.0857778
ITPRIPL2	0.0217456	1.54e-17	0.394973	2.12193	4.35276	0	0.618986	0.656208	0.0293669	-0.259906	-0.0595004	-0.0967077	-0.156805	-0.0164525	0	0.796077	0.7938	0.420183	0.10107	-0.0491472	0.0112549	0.0832758	0.0879542	0	1.34986	1.69724	0.772218	0.15776	-0.204464	-0.0011093	-0.127319	-0.118746	0	1.77105	2.12193	1.33078	0.60672	0.19525	0.320453	-0.0444505	0.0819079
HCAR3	0.000600112	2.03e-23	0.103938	2.11312	4.32625	0	1.17981	1.24128	0.73441	-0.243365	0.353967	-0.291846	-0.158326	0.195418	0	1.51759	1.25271	0.781139	0.273231	0.44197	0.100404	0.0587667	-0.0538502	0	1.56291	1.30011	0.98144	0.17767	0.292504	-0.282439	-0.197513	-0.00536983	0	2.11312	1.91535	1.33676	0.580764	0.111456	-0.0937116	-0.123948	0.0501453
DDX21	0.000165403	1.83e-33	0.0390984	2.10535	4.30302	0	1.65857	1.52929	0.137772	-0.0904826	0.194793	-0.0939575	-0.0870158	-0.124482	0	1.82084	1.27742	-0.019796	-0.248799	-0.315877	-0.314963	-0.0894437	-0.309809	0	2.03742	1.66497	0.105899	-0.195064	-0.295383	-0.238789	-0.453175	-0.29554	0	2.10535	1.79472	0.122008	-0.624745	-0.466136	-0.0279687	-0.508574	-0.476716
PHF11	0.000290741	9.38e-28	0.356153	2.10023	4.28777	0	1.04566	1.1718	0.684786	0.107602	-0.0270821	0.0918151	-0.0827744	-0.115706	0	1.69715	1.51425	0.842484	0.635042	0.369495	0.205375	0.181733	0.217439	0	2.10023	1.83086	1.22417	0.768175	0.657696	0.428325	0.314731	0.152958	0	1.92607	1.86305	1.22129	0.906983	0.264159	0.003908	-0.113433	-0.152132
UBXN8	0.131767	4.94e-23	0.0216276	2.09866	4.28311	0	0.781347	0.94211	0.0728935	0.140944	0.327473	0.143969	0.0657376	-0.11893	0	1.41495	0.966374	0.436606	0.372076	0.0608928	0.156707	0.230001	0.0232528	0	1.58389	1.30084	0.468253	0.046936	-0.00939724	0.0992095	0.179116	0.0086158	0	2.09866	1.17464	0.350223	-0.229904	-0.30001	-0.093559	0.0045985	0.0754912
EMC2	0.0048327	6.57e-28	0.175686	2.09741	4.27939	0	1.21634	1.26185	0.083977	-0.172993	-0.00101961	-0.440006	0.277596	-0.0133206	0	1.46892	1.10263	0.486283	0.0314705	-0.173981	-0.285665	-0.180837	-0.00577382	0	1.78376	1.71398	0.708096	0.375966	0.200287	0.186534	0.0681663	0.497474	0	2.09741	1.58039	0.695143	-0.0428834	-0.272698	-0.290192	-0.403404	-0.120815
APOL3	6.15e-06	1.84e-19	0.577707	2.09297	4.26625	0	0.46902	0.792816	0.751595	0.409448	-0.201042	-0.135464	0.172109	-0.134132	0	0.771172	1.44849	1.3203	0.968266	0.412207	-0.025009	-0.0651876	0.269815	0	1.44193	2.09297	1.92046	1.54619	0.839916	0.597123	0.108622	0.249207	0	1.37786	1.93961	1.80256	1.60693	0.816924	0.863072	0.557064	0.207767
LGALS3BP	0.406005	1.2e-15	0.62985	2.09025	4.2582	0	0.284403	0.618177	0.852367	0.392765	-0.155336	-0.016119	0.0796193	0.00419552	0	0.329814	1.11353	0.915765	0.638778	0.300661	0.138464	0.0439626	-0.0593589	0	0.488776	1.11654	1.6231	1.19502	0.562753	0.0866003	-0.0453737	0.00525806	0	0.361383	1.68418	2.09025	1.5149	0.645747	0.669858	0.121187	-0.112456
CFL2	0.663823	1.05e-15	0.653619	2.08675	4.24789	0	0.672065	0.648298	-0.0284291	-0.0647653	-0.151594	-0.161365	-0.0752022	0.052094	0	1.44597	0.977649	0.261801	-0.0960331	0.0455451	0.0476678	-0.0466337	-0.11784	0	1.82365	1.74584	0.338332	0.00842065	-0.0744203	0.0832913	-0.108156	-0.152664	0	2.08675	1.95032	0.691277	-0.385644	-0.246983	-0.177358	-0.0918673	-0.044392
BATF	0.0144381	6.8e-27	0.0892906	2.08664	4.24758	0	1.04979	0.685489	0.00700391	-0.139149	0.136522	-0.100927	-0.0118351	0.0787237	0	1.61683	0.718487	0.0586249	-0.190689	-0.0270573	-0.0353163	0.181062	-0.0237198	0	1.84093	1.23779	0.207518	-0.0215331	-0.140877	0.00134526	0.117935	0.130854	0	2.08664	1.29083	-0.0466882	0.0295759	-0.0849578	-0.223136	-0.413962	-0.122133
XRN1	3.46e-05	2.54e-35	0.976949	2.08637	4.24678	0	0.933865	1.7418	1.3117	0.30729	0.0904019	-0.00830576	0.061701	-0.0299275	0	1.27289	1.71153	1.38293	0.557579	0.168366	-0.0368147	0.0480309	0.0506656	0	1.61422	2.04054	1.72807	0.778587	0.288182	0.110883	0.122921	0.171451	0	1.70864	2.08637	1.82831	0.996933	0.219443	0.117205	-0.0855978	-0.196716
HIST2H2BF	5.01e-05	2.82e-26	0.751718	2.08572	4.24488	0	1.53984	1.51508	1.1319	0.20974	0.33179	0.128323	-0.219924	-0.203327	0	1.42603	1.30332	1.13849	0.334764	0.447008	-0.0999238	-0.180687	-0.236117	0	1.85671	2.08572	1.62799	1.00963	0.904151	0.352772	0.0858927	0.334618	0	1.71205	1.82184	1.73643	0.988129	0.76343	0.0890254	-0.239671	-0.196685
WDFY1	0.00462106	1.83e-30	0.92624	2.082	4.23392	0	0.364037	1.44232	1.66473	0.508989	0.316561	0.143299	0.0869433	-0.0898917	0	0.488026	1.55577	1.72379	1.05667	0.497801	0.303308	0.107575	0.0943522	0	0.631664	1.64311	2.0018	1.39647	0.671108	0.474014	0.27698	0.378413	0	0.532185	1.7205	2.082	1.73256	0.882209	0.699669	0.358791	0.103727
ATR	0.0127922	1.11e-24	0.841626	2.07208	4.20494	0	0.746351	1.28025	0.328842	-0.049048	-0.152867	-0.151883	-0.231454	-0.0221762	0	1.4905	1.59002	0.643373	0.229494	0.0754596	0.142424	0.114754	-0.11742	0	1.93568	2.07208	0.824104	0.377316	0.201385	0.0594154	0.0643991	-0.102483	0	2.04203	2.00783	0.627492	0.193031	0.00197922	0.0229451	-0.233665	-0.503852
UBE2L6	0.000330768	3.11e-26	0.757434	2.05748	4.16259	0	1.39568	1.81422	1.73855	0.576842	0.201323	0.234078	0.102575	-0.177879	0	1.29619	1.55932	1.48805	0.793116	0.347987	0.176923	-0.119097	0.0581201	0	1.68778	2.05748	1.9674	1.43235	0.80966	0.522751	0.174066	0.333686	0	1.60452	1.84603	1.74025	1.54619	0.738065	0.535194	0.0633449	-0.221893
SERPINB9	0.159047	8.44e-19	0.994561	2.05124	4.14461	0	0.49287	1.25643	0.778	0.213695	-0.238211	-0.34656	-0.12933	-0.414455	0	1.1923	1.73597	1.08845	0.510166	-0.160712	-0.120579	-0.247787	0.0261341	0	1.41603	1.87824	1.65916	1.05425	0.42275	0.254334	-0.0288758	0.0857133	0	1.43176	2.05124	1.70643	1.12391	-0.0856449	0.251153	-0.169895	-0.486253
LOC153684	0.0069546	3.36e-28	0.576049	2.04745	4.13373	0	1.20846	0.936229	0.380531	-0.135449	-0.0460221	-0.0210843	0.0134395	0.0285149	0	1.56269	1.26162	0.666874	0.147204	0.166844	0.165503	-0.00861948	0.151881	0	2.04745	1.75149	0.885422	0.448898	0.444758	0.277465	0.135764	0.287485	0	1.85029	1.51459	0.879302	0.212182	0.0732633	-0.0462734	-0.0592368	-0.145428
GVINP1	1.72e-05	9.44e-32	0.946635	2.04164	4.11713	0	0.892271	1.64708	1.52106	0.629586	0.299671	0.064843	0.011122	-0.136712	0	1.35647	1.83414	1.74863	0.978069	0.626103	0.248988	0.118665	0.125657	0	1.55475	2.04164	1.90947	1.10413	0.598747	0.260564	0.17143	0.126486	0	1.59425	1.99682	1.84757	1.24755	0.602443	0.475965	0.0730763	-0.233918
LOC105374748	0.389758	2.71e-18	0.213051	2.04041	4.11362	0	0.299917	0.763135	0.680407	-0.195874	-0.214899	-0.180818	0.139976	0.153451	0	1.02888	1.56198	0.638634	0.314468	0.112469	0.174017	0.356504	0.169516	0	1.43126	2.04041	1.19262	0.601099	0.609246	0.774756	0.274387	0.278706	0	1.20951	1.52335	1.23268	0.611845	0.0774683	0.186241	0.05595	-0.207655
MYOF	0.121817	1.93e-10	0.502632	2.04037	4.11352	0	0.667144	0.64564	0.142791	0.207967	0.118855	0.050243	0.148131	-0.153605	0	0.639823	1.12749	0.607024	0.59956	0.0373705	0.318311	-0.00491653	0.0334075	0	1.24384	1.51397	1.37665	1.23558	0.608398	0.424294	0.111915	0.270792	0	1.27199	2.04037	1.55812	1.43912	0.567258	0.998692	0.154475	0.326601
CIITA	1.16e-05	1.6e-28	0.56095	2.03837	4.1078	0	0.894848	1.29571	0.73496	0.24588	-0.349467	-0.196632	-0.318562	-0.263457	0	1.56078	1.70874	1.36092	0.540174	0.12859	0.174922	0.0154184	0.0958406	0	1.91381	2.02073	1.42888	0.562783	0.208856	0.190198	0.0302897	0.0492737	0	2.03837	2.01263	1.31157	0.548543	-0.0610406	0.282982	0.0498335	-0.071298
DUSP3	0.0421913	6.85e-26	0.0596297	2.03344	4.09379	0	1.06555	1.00801	0.326114	0.222002	0.268423	-0.0300899	0.188399	0.165378	0	1.42887	1.07259	0.408769	0.123803	-0.0531377	0.0674024	0.204233	0.0741759	0	1.74716	1.48771	0.778093	0.687062	0.717084	0.460861	0.315966	0.629702	0	2.03344	1.68067	1.06218	0.760587	0.700041	0.508082	0.262189	0.300612
NOD2	1.03e-06	4.35e-32	0.89013	2.02875	4.08052	0	1.2707	1.50535	0.920873	0.0973939	0.0226353	-0.153103	-0.156904	-0.0348578	0	1.58138	1.71035	1.24415	0.576607	0.454868	0.145172	0.187714	0.231105	0	1.77797	1.82318	1.55788	0.558938	0.475632	0.109468	-0.14062	0.175256	0	1.93279	2.02875	1.5651	1.05802	0.45553	0.124147	0.0350078	-0.0129379
UBR1	3.11e-06	1.52e-33	0.712626	2.0252	4.07049	0	1.19249	1.38107	0.691846	0.0811812	0.0207607	-0.148669	-0.0984037	-0.105283	0	1.68341	1.56906	0.875705	0.321848	0.153754	0.0533328	0.0800216	0.055564	0	2.02121	1.91152	1.09903	0.317963	0.231829	0.340987	0.210371	-0.0437726	0	2.0252	1.85186	1.21611	0.466931	0.144091	0.0999816	0.0492848	-0.271265
SYNJ2	3.59e-08	2.07e-31	0.405367	2.02025	4.05655	0	0.652552	1.12836	0.293951	-0.0518936	-0.0139917	-0.0568794	-0.0256984	-0.234627	0	1.50237	1.60987	0.818655	0.226507	0.155214	0.108385	-0.037505	0.205206	0	1.56122	1.84962	0.94254	0.294189	-0.102553	-0.0369569	0.159328	0.0610336	0	1.7618	2.02025	1.03067	0.259181	0.0751532	0.27687	0.0229832	0.0899999
RNF213	0.00778445	2.1e-26	0.97515	2.01534	4.04276	0	0.719971	1.52686	1.30264	0.516283	0.406028	0.219136	0.0946367	0.0291984	0	1.0548	1.59674	1.37815	0.7442	0.454473	0.217396	0.175415	0.0236387	0	1.18674	1.73929	1.54282	0.87906	0.507625	0.277913	0.128348	0.0819135	0	1.4397	2.01534	1.74358	1.46486	0.823593	0.432762	0.243487	-0.0359745
IDI1	0.00861308	2.97e-27	0.396489	2.01518	4.04232	0	1.04212	0.500797	-0.380551	-0.206675	-0.39371	-0.401152	-0.465915	-0.171453	0	1.54291	0.634076	-0.365091	-0.196092	-0.321287	-0.238733	-0.0271817	-0.269072	0	1.77254	0.995576	-0.0628267	0.0470376	-0.0524599	0.015037	-0.154436	-0.227179	0	2.01518	1.30855	0.276318	-0.0741658	-0.225021	-0.395812	-0.29454	-0.475268
TARS	0.000703283	1.74e-23	0.403425	2.01394	4.03885	0	1.13829	0.783148	-0.361404	0.0227798	0.0194677	-0.0802545	-0.25541	-0.367498	0	1.60169	0.78744	-0.222605	0.139062	0.190356	0.0426801	0.00830548	-0.0933139	0	1.89142	1.35239	0.14439	0.411698	0.156737	0.0249655	-0.0448932	-0.140313	0	2.01394	1.36917	-0.0799971	0.0359183	0.134214	0.420701	-0.115208	-0.311549
SP140	7.13e-05	1.65e-28	0.919621	2.01311	4.03652	0	0.96208	1.63697	1.4771	0.637517	0.378978	0.156348	-0.0249006	-0.136529	0	1.17306	1.64741	1.50507	0.937127	0.699344	0.24048	0.0966614	-0.0838103	0	1.44286	2.00437	1.92446	1.35523	0.942372	0.364535	0.0933892	0.108421	0	1.46162	2.01311	1.99035	1.58342	0.936007	0.508905	0.101267	0.00525027
TEX261	0.00244216	2.12e-28	0.168895	2.00913	4.02541	0	1.23569	1.05641	0.528539	-0.0649801	0.101924	0.101254	0.0937101	0.224717	0	1.34572	1.3113	0.525696	0.0395454	0.112164	0.172779	-0.191453	0.096345	0	1.91773	1.76387	0.846601	0.329665	0.444461	0.427644	0.255592	0.304815	0	2.00913	1.83673	0.964224	0.25926	0.037005	0.44536	0.275806	0.00589939
IL6ST	8.91e-05	2.47e-28	0.233407	2.00558	4.0155	0	1.01957	1.10704	0.347175	0.176724	-0.0984399	-0.26624	-0.12707	-0.393613	0	1.53801	1.2576	0.507013	0.280486	0.0827173	0.120201	-0.185479	-0.245253	0	2.00558	1.83432	1.21696	0.995797	0.71244	0.455604	0.0498027	0.0457479	0	1.9158	1.76675	1.17084	0.658304	0.146218	0.252711	-0.303434	-0.4364
BLOC1S6	5.79e-07	2.83e-35	0.314902	2.00527	4.01464	0	0.992544	1.30322	0.752602	0.0284742	-0.0572772	-0.0405736	-0.138295	-0.16431	0	1.33636	1.45439	0.953315	0.0822129	-0.0490303	0.00841352	0.0456656	-0.125669	0	1.78321	2.00527	1.5232	0.623599	0.331181	0.405709	0.254813	0.393341	0	1.6024	1.89125	1.54241	0.566334	0.230922	0.253013	0.0476578	-0.115234
CMC2	0.0105343	3.61e-26	0.733774	1.99963	3.99899	0	0.821679	1.47072	1.53517	0.5198	0.428879	0.343706	0.131396	0.0172944	0	0.76798	1.53424	1.5053	0.759583	0.38665	0.180198	0.0218074	0.023877	0	0.981395	1.80467	1.82977	1.1632	0.738716	0.375529	0.135308	0.135973	0	1.28135	1.69498	1.99963	1.39742	0.702829	0.699899	0.11053	-0.0590658
RAD51AP1	0.637385	8.42e-27	0.0654885	1.99821	3.99505	0	1.25965	0.920475	0.191863	-0.137797	0.128448	0.245271	0.107417	0.174331	0	1.66756	0.959035	0.554601	-0.0371324	-0.0565407	0.091201	-0.0572143	0.0559045	0	1.7252	1.37039	0.307734	-0.0794928	0.235206	0.0761152	0.0369672	0.0558073	0	1.99821	1.17313	0.427761	0.179159	0.093285	0.0713296	0.194241	0.113897
GRINA	0.00148797	1.88e-23	0.922177	1.9972	3.99223	0	0.716288	1.0579	0.516667	-0.0426307	-0.250577	-0.191175	-0.171306	-0.213256	0	1.16538	1.23587	0.533518	0.101652	-0.00626453	0.00352386	-0.246673	-0.127938	0	1.6841	1.97175	1.43046	0.55857	0.522889	0.169313	-0.199857	0.305274	0	1.57725	1.9972	1.2803	0.805742	-0.066275	-0.0486971	-0.261677	-0.26977
TTC25	0.625684	5.09e-18	0.695312	1.99209	3.97813	0	0.783193	0.679334	0.229745	0.0285976	0.045792	-0.041074	0.138613	0.152694	0	1.27922	0.694319	0.225288	0.0926656	0.0324367	0.317635	-0.0330443	-0.1917	0	1.60041	1.09024	0.434773	0.196454	0.232767	0.189578	0.109736	0.10769	0	1.99209	1.2629	0.300311	0.0964304	0.301002	-0.0280059	0.0378279	0.0717446
LOC101927780	0.437773	5.03e-19	0.287535	1.98682	3.96362	0	0.720171	0.91616	0.217784	0.148042	0.193305	0.0527326	-0.115411	0.0836177	0	1.25353	1.42738	0.690344	0.215707	0.0409749	0.0453094	-0.0988357	0.0857636	0	1.4625	1.65118	0.788812	0.163119	0.0350731	0.0371711	-0.22812	-0.137545	0	1.98682	1.81899	1.0143	-0.0863149	-0.052942	-0.109704	-0.384619	0.157962
EPG5	1.2e-06	6.04e-34	0.551655	1.98531	3.95946	0	1.54404	1.70571	0.936088	-0.0630855	0.00985477	-0.0933074	0.057815	0.080042	0	1.45635	1.49584	0.913672	0.128547	-0.0510757	-0.180033	-0.0698793	-0.0909074	0	1.98531	1.92413	1.47123	0.425264	0.0312204	0.100359	0.101042	0.141138	0	1.80281	1.9258	1.45298	0.525644	0.0326296	-0.0832869	-0.0391295	-0.159914
CSTF3	0.0246703	3.85e-25	0.413659	1.98225	3.95108	0	0.403516	1.47036	0.948412	-0.09221	0.0206665	-0.0376292	-0.0816279	-0.2023	0	0.502977	1.74481	1.23129	0.143985	0.176183	-0.102711	0.257899	0.173572	0	0.534338	1.98225	1.57048	0.402593	0.318868	0.514229	0.0275502	-0.263581	0	0.600404	1.83067	1.86995	0.506331	-0.0487802	0.354585	-0.256197	-0.0307601
MCTS2P	0.00473597	5.57e-23	0.29365	1.98191	3.95015	0	1.43573	0.874108	0.193552	0.145088	0.0551017	-0.290581	-0.0915932	0.058228	0	1.7267	1.18835	0.447038	0.46056	0.398632	0.0578144	0.0108577	0.126388	0	1.78794	1.20771	0.499096	0.220876	0.100565	0.275173	0.306309	-0.0269192	0	1.98191	1.47523	0.690374	0.28157	0.209217	-0.0465639	0.0118776	-0.277113
TNFAIP6	0.000593777	1.09e-25	0.662311	1.9786	3.94111	0	0.978852	1.44245	1.32262	0.559479	0.13767	0.113508	0.0371589	-0.0863649	0	1.079	1.38641	1.24641	0.856091	0.467113	0.279919	-0.114347	-0.0040106	0	1.49694	1.87522	1.95625	1.4808	0.881752	0.718587	0.331624	0.410448	0	1.63185	1.90691	1.9786	1.73147	0.780954	0.53736	0.239472	0.143593
CEP162	0.00347315	5.1e-31	0.500593	1.97772	3.93871	0	1.39403	1.29961	0.382479	0.200143	0.35336	0.115435	-0.00973399	0.000851213	0	1.54288	1.01273	0.36705	0.334626	0.0923701	-0.0441053	0.0122862	-0.101867	0	1.85518	1.39242	0.564406	0.424178	0.415388	0.520589	0.267391	0.0475285	0	1.97772	1.48661	0.855544	0.661711	0.417415	0.352033	0.16501	-0.00200835
SESTD1	0.0206398	1.84e-27	0.689011	1.9771	3.93702	0	0.0952768	1.10972	1.51278	0.792494	0.429966	0.25006	0.0482372	-0.174649	0	0.00472593	1.14771	1.39652	1.08506	0.55751	0.399713	0.229379	0.0323286	0	0.0600476	1.22945	1.75953	1.52033	1.06479	0.903258	0.622769	0.425508	0	0.0551953	1.19644	1.9771	1.93834	1.25584	1.11694	0.630851	0.170925
MR1	0.000247211	1.1e-29	0.216677	1.97351	3.92724	0	0.857981	1.41823	1.0924	0.445688	0.349719	0.0908245	-0.0124529	0.122275	0	1.18834	1.4029	1.08496	0.426785	0.239608	0.331181	0.146032	0.00307201	0	1.51443	1.97351	1.62634	0.791997	0.668813	0.489664	0.20903	0.103112	0	1.61616	1.93141	1.82359	0.909708	0.49783	0.593571	0.320247	-0.0086627
LHFPL2	0.000560015	8.86e-23	0.0792245	1.97291	3.9256	0	1.75203	1.77067	1.47632	0.51232	0.398089	0.334028	-0.0271633	-0.166328	0	1.19221	1.28588	1.18372	0.661044	0.263757	0.216123	0.150296	-0.109203	0	1.5644	1.97291	1.79516	1.19663	0.853348	0.467499	0.223843	0.641041	0	1.2044	1.68069	1.57928	1.26601	0.972386	0.502824	0.130245	-0.614079
C3	0.00712897	5.2e-24	0.502504	1.97202	3.92318	0	0.0731899	0.589335	0.723518	0.201815	-0.004545	-0.186832	-0.00192006	-0.276784	0	0.359831	1.01402	0.896131	0.340344	0.059413	-0.0119299	-0.0670276	-0.11134	0	0.871799	1.74669	1.63471	1.01457	0.440144	0.246856	0.325589	0.28706	0	0.918376	1.9439	1.97202	1.14877	0.384391	0.36192	0.245269	0.196371
NRIR	0.0103059	2.32e-15	0.364256	1.96588	3.9065	0	0.384495	0.82659	0.742127	0.96455	0.789495	0.435919	0.190208	0.214936	0	0.679635	1.29521	1.11442	0.881425	0.805534	0.440632	0.4349	0.195603	0	0.852708	1.36432	1.93785	1.74601	1.27232	0.759117	0.25604	0.278609	0	0.815195	1.4835	1.96588	1.80914	1.27739	0.76211	0.253553	-0.110627
IGFLR1	0.000198789	9.66e-31	0.836775	1.96251	3.89739	0	1.24599	1.50802	1.06122	-0.0109224	0.11045	-0.0461708	-0.0242813	-0.11877	0	1.22158	1.31298	0.748048	0.131741	-0.114867	-0.128535	-0.29954	-0.0966449	0	1.62804	1.96251	1.42356	0.631159	0.353247	0.379531	-0.084307	0.266279	0	1.58276	1.93585	1.36847	0.69442	-0.0400924	0.184514	-0.00220443	-0.102946
STX17	0.00173176	2.03e-27	0.997425	1.96191	3.89578	0	0.535016	1.23608	0.996475	0.160496	-0.0188614	-0.252763	-0.211884	-0.240353	0	1.12345	1.72623	1.41186	0.802287	0.24075	0.178683	0.180227	0.243131	0	1.24912	1.96191	1.65579	1.01177	0.402127	0.203264	-0.0606435	0.0725834	0	1.28679	1.94775	1.61884	1.12679	0.349476	0.375089	-0.0751419	-0.267598
C17orf105	0.132931	2.15e-16	0.936206	1.95918	3.8884	0	0.823998	0.747714	0.279863	0.140614	0.10982	0.133636	0.230764	0.101446	0	0.564815	0.843251	0.535563	-0.146683	0.00764037	-0.147689	-0.150887	-0.00297101	0	1.34083	1.79505	1.09915	0.720465	0.174145	0.264976	0.33265	0.156561	0	1.43296	1.95918	1.93606	0.690241	0.357146	0.354699	0.485632	0.263464
DHX58	0.0224522	1.51e-20	0.8962	1.95784	3.8848	0	0.867742	1.2913	1.16853	0.69867	0.297233	0.252246	0.179196	0.110257	0	0.911426	1.20436	0.913288	0.840736	0.477567	0.222779	-0.208638	-0.173287	0	1.27056	1.70934	1.57506	1.44467	0.946945	0.669837	0.250377	0.20423	0	1.41121	1.95784	1.70434	1.73246	0.907333	0.69973	0.293382	-0.209015
C4orf32	0.00553964	4.44e-32	0.96453	1.95553	3.87858	0	1.38574	1.95553	1.1805	0.187078	0.182419	0.302571	0.185305	0.099571	0	1.31232	1.63913	1.00175	0.177138	-0.0347839	0.000783573	-0.142638	-0.0516678	0	1.51766	1.91106	1.19962	0.198376	0.107964	-0.24626	-0.0344356	0.101737	0	1.6914	1.83194	1.35037	0.446776	0.127852	-0.0978104	-0.149184	-0.00863317
ICAM1	7.99e-05	1.38e-31	0.906557	1.95519	3.87766	0	1.53496	1.32811	0.736531	-0.0355669	-0.096238	-0.117798	-0.176891	0.0535455	0	1.64574	1.24128	0.662782	0.213745	-0.129841	-0.107758	-0.314227	-0.175065	0	1.95519	1.76715	1.29755	0.533269	0.232474	0.145671	-0.2436	0.192914	0	1.81725	1.84894	1.38032	0.539885	0.00629916	-0.184309	-0.147214	-0.290471
MRPL44	0.00233162	1.13e-32	0.671888	1.95278	3.87121	0	0.644716	1.36453	0.994126	0.075187	0.0275416	-0.13761	-0.0517271	-0.123572	0	0.72735	1.60608	1.38202	0.575579	0.14642	-0.0315722	-0.0985217	0.106945	0	0.816756	1.78764	1.81262	0.842427	0.182805	0.0885593	-0.0909313	0.247078	0	0.891094	1.7434	1.95278	1.1978	0.430118	0.163833	0.0663416	0.181239
SIPA1L2	0.000729994	7.26e-22	0.818922	1.94966	3.86282	0	0.697814	0.586498	-0.411899	-0.240472	-0.164764	-0.142308	-0.112016	0.00457189	0	1.2795	0.726615	-0.272215	-0.109291	-0.258592	-0.0441559	0.0633407	-0.0883507	0	1.79619	1.4763	-0.0227602	0.0932114	0.111555	-0.0884285	-0.0706789	0.124988	0	1.94966	1.45236	0.165757	-0.085969	-0.0398007	-0.273055	-0.2127	0.0431493
CDC7	0.128376	2.81e-24	0.302844	1.94706	3.85587	0	0.683131	-0.00509805	-0.219399	-0.262174	-0.0389952	-0.130012	-0.107704	-0.128449	0	1.54484	0.477809	0.0318031	-0.143883	0.125211	0.0553261	0.163605	0.22191	0	1.79099	0.625578	-0.220894	-0.0788998	-0.148139	-0.0948805	-0.246035	-0.139612	0	1.94706	0.666704	-0.211419	-0.00424592	-0.0317713	0.0731914	-0.0651779	0.0580594
CNIH4	0.0647127	1.24e-26	0.88062	1.94469	3.84955	0	1.41963	1.23796	0.28626	-0.207109	-0.0404053	-0.13751	-0.0465007	-0.0616156	0	1.71613	1.32972	0.355243	0.168333	0.0961667	0.338773	0.130935	0.146336	0	1.94469	1.66084	0.567999	0.0331814	0.296844	0.126282	-0.0924204	0.121603	0	1.90744	1.48142	0.411563	-0.113786	0.149188	0.145912	-0.0178259	0.111483
IFIT2	0.00782866	3.96e-23	0.878318	1.92997	3.81048	0	1.57648	1.22233	0.724467	0.547605	0.476002	0.370647	0.209833	0.0731744	0	1.52831	1.01389	0.722735	0.68145	0.407924	0.315126	0.0290687	0.116616	0	1.85799	1.43027	1.01404	1.01014	0.685396	0.537989	0.267533	0.126324	0	1.92997	1.5473	1.19241	1.25056	0.683435	0.553499	0.0831081	-0.0625743
SNRNP27	0.00485416	4.88e-32	0.869091	1.9261	3.80027	0	1.29676	1.21533	0.442707	-0.0380913	-0.125066	-0.094632	0.0170268	0.0364179	0	1.69883	1.38487	0.544866	-0.0824799	-0.124786	-0.126976	-0.0452308	0.0362282	0	1.91086	1.79929	0.924496	0.142697	-0.0521412	0.0532553	0.0859775	0.157741	0	1.9261	1.68002	0.788759	0.0957662	-0.444346	-0.0398054	-0.160205	-0.0797068
PARP12	0.000145455	2.29e-23	0.946963	1.9179	3.77872	0	0.77853	1.30703	1.07956	0.800721	0.486453	0.237553	0.12058	-0.0487609	0	1.12682	1.25693	1.14829	1.03563	0.731191	0.473322	-0.0163061	-0.0486727	0	1.41039	1.66964	1.52456	1.50956	1.02642	0.715934	0.227099	0.239414	0	1.50243	1.73371	1.6023	1.9179	1.0531	0.844808	0.321574	0.0136325
FAM157B	0.0312229	1.61e-15	0.548852	1.91712	3.77669	0	0.807005	-0.0856976	-0.454074	-0.0728262	-0.0519142	-0.0699648	-0.288781	0.106716	0	1.03453	0.483744	-0.239127	-0.257754	-0.0120554	-0.302815	-0.273071	-0.27066	0	1.03415	0.713916	0.0150347	0.0955234	0.251396	-0.0587577	-0.242136	-0.0919113	0	1.91712	1.34797	0.676974	0.391882	0.164846	-0.0436509	0.0388697	0.145834
ZC3HAV1	0.000573535	3.92e-26	0.893245	1.9113	3.76149	0	1.48021	1.16474	0.412507	0.215957	0.0953719	0.0816363	0.0416369	0.0610642	0	1.59427	1.02606	0.447552	0.386128	0.110393	0.195807	0.0529476	0.0439689	0	1.9102	1.51509	0.898531	0.576923	0.40549	0.269156	0.0761413	0.0788635	0	1.9113	1.57651	0.983852	0.790144	0.361845	0.138692	0.00697691	-0.121729
ATP10D	4.41e-07	6.55e-32	0.463467	1.9042	3.743	0	0.653426	1.45996	1.22867	0.209785	0.123045	-0.238192	0.0059252	-0.149916	0	0.93209	1.83748	1.42941	0.448019	0.233403	0.151267	-0.169133	-0.0519436	0	1.31758	1.81698	1.66176	0.856108	0.364031	-0.0269056	0.034909	0.115399	0	1.31891	1.9042	1.5415	0.841409	0.117097	0.0150282	-0.279485	-0.533774
MX1	0.086157	3.4e-17	0.783917	1.90144	3.73585	0	0.78224	1.11691	0.852767	0.87482	0.916625	0.634119	0.458252	0.257766	0	1.00514	1.00831	0.817052	1.01337	0.715447	0.56254	0.132388	-0.0266635	0	1.35946	1.41517	1.21395	1.37993	1.09657	0.887936	0.323898	0.0495363	0	1.60388	1.61671	1.42053	1.90144	1.23577	0.971013	0.506921	0.0630265
SAMD9L	0.000316466	3.51e-24	0.667115	1.90081	3.73422	0	1.09078	1.55257	1.36567	0.651727	0.45565	0.141302	0.0401467	-0.205005	0	1.29587	1.49268	1.30795	0.903283	0.529105	0.393797	0.0839852	0.023354	0	1.69211	1.90081	1.77189	1.42602	0.931548	0.739237	0.389634	0.350062	0	1.52556	1.77938	1.70886	1.44751	0.910493	0.667056	0.160244	-0.118452
PRPS2	0.000126913	1.52e-25	0.87368	1.90022	3.73271	0	0.528538	1.13782	0.567152	-0.0309288	-0.0013364	-0.21798	0.0435689	-0.141547	0	0.941934	1.45516	0.818306	0.038469	0.0206241	0.0343341	0.00223089	-0.103775	0	1.36865	1.90022	1.4009	0.713177	0.417497	0.391238	0.257451	0.155717	0	1.42384	1.8023	1.38202	0.727086	0.238387	0.479981	0.154617	-0.0311047
TMEM185B	0.000467861	9.01e-25	0.769181	1.89857	3.72843	0	0.969539	0.8969	0.162273	-0.18006	-0.0542644	-0.156116	-0.243585	0.0159655	0	1.29267	1.18091	0.602152	-0.0104417	-0.0866723	-0.160064	-0.0657617	-0.124813	0	1.60722	1.47774	1.02228	0.214318	0.285922	-0.0564305	-0.0993666	0.0624287	0	1.73321	1.89857	1.3672	0.513595	0.0833058	-0.156863	-0.033839	-0.0898646
STAMBPL1	0.02821	5.56e-27	0.804658	1.8966	3.72334	0	1.30172	0.821745	-0.0822102	-0.120844	-0.0334048	-0.129732	-0.162631	-0.0685803	0	1.68663	1.14713	0.269205	0.233558	0.248471	0.0651555	0.0602153	0.0752719	0	1.8966	1.47691	0.347001	0.0976725	-0.0218158	0.19759	0.167228	0.0555292	0	1.85189	1.41257	0.244338	0.0678748	0.0406916	0.0814674	-0.15143	-0.190106
IFIT5	0.00692762	6.64e-21	0.849567	1.8928	3.71356	0	1.36406	1.37442	0.903197	0.456639	0.398188	0.240997	0.336629	0.023554	0	1.35357	1.25115	0.97424	0.794829	0.446472	0.328189	0.188553	0.0293153	0	1.8928	1.83156	1.52826	1.45718	1.13827	0.793055	0.519015	0.420876	0	1.73396	1.67603	1.43151	1.48442	0.937299	0.788914	0.0999618	-0.0943009
APOL2	4.16e-08	3.45e-33	0.304125	1.8908	3.7084	0	1.39702	1.62208	1.22856	0.197915	0.158782	-0.0308071	0.0551585	-0.0309994	0	1.39481	1.50594	1.02322	0.504093	0.223898	0.0795852	-0.25653	0.0305919	0	1.88574	1.84807	1.57857	0.905283	0.603101	0.472976	0.16773	0.318729	0	1.5847	1.8908	1.54033	1.00373	0.298029	0.168607	0.00192138	-0.167132
PRRG4	0.00937845	9.74e-29	0.867071	1.88659	3.69761	0	0.456494	1.46664	1.40065	0.119228	0.148002	0.0249442	-0.13864	-0.236719	0	0.428786	1.46216	1.31896	0.516456	0.30761	0.12925	0.114405	0.0715053	0	0.665629	1.64557	1.88659	0.691501	0.412526	0.0198522	0.136697	0.428293	0	0.582403	1.65516	1.8649	1.1117	0.662238	0.550265	0.18949	0.154583
DOCK4	0.195691	3.97e-20	0.987074	1.88501	3.69356	0	-0.110347	0.929285	1.33433	0.341082	-0.235738	-0.101334	-0.0495838	-0.12451	0	0.0644494	1.2192	1.27569	0.686025	-0.0712496	0.0375005	-0.0380263	0.0578072	0	0.259629	1.48575	1.67062	0.996178	0.120013	0.186246	0.084804	0.0858114	0	0.21007	1.73117	1.88501	1.21333	0.346798	-0.163807	-0.256458	-0.133434
TAP2	5.24e-06	1.71e-31	0.987802	1.88246	3.68702	0	0.740545	1.35766	1.23455	0.332347	0.166281	-0.0672032	0.041834	-0.0823227	0	1.00851	1.5219	1.29541	0.691163	0.361173	0.249291	0.020885	0.0688334	0	1.24835	1.77555	1.65388	1.00151	0.531313	0.27961	0.0366316	0.131844	0	1.36668	1.88246	1.69775	1.30007	0.605752	0.369059	0.139628	0.0500644
DCUN1D3	8.72e-05	3.27e-28	0.825096	1.88128	3.68401	0	1.11594	1.18026	0.65102	0.352258	0.0189237	0.0843918	-0.197019	-0.186067	0	1.66316	1.42772	0.892916	0.434703	0.328133	0.168455	-0.0129576	-0.0738942	0	1.67404	1.53533	1.03739	0.35768	0.161411	-0.051228	-0.0456052	-0.0342917	0	1.83785	1.88128	1.26718	0.499078	0.18813	-0.084379	-0.0385829	-0.17365
PRDM1	1.83e-05	5.86e-34	0.524973	1.87947	3.67939	0	1.34817	1.13859	0.605417	0.0204898	0.131373	0.0273618	-0.0214215	0.221149	0	1.67148	1.30072	0.906674	0.353278	0.255798	0.240238	0.23573	0.21691	0	1.82536	1.5026	1.07818	0.264233	0.360618	0.169501	0.145553	0.204998	0	1.87947	1.50815	0.835426	0.336049	0.0920819	0.0935663	-0.066865	-0.0352958
NUB1	0.00107677	2.17e-30	0.946019	1.87842	3.67672	0	0.78121	1.67039	1.5187	0.368206	0.173798	0.0975864	0.0336084	0.0225576	0	0.967641	1.58133	1.37254	0.599457	0.215908	0.0398027	-0.0151156	0.0652926	0	1.15198	1.87842	1.78433	1.02262	0.345865	0.206294	0.0270767	0.214287	0	1.24958	1.84247	1.76769	1.24988	0.452516	0.230444	-0.0579846	-0.0466185
HLA-DRA	0.00768649	2.63e-19	0.961773	1.87727	3.6738	0	-0.19553	0.479243	1.24524	1.25281	0.129593	0.0805489	-0.0955615	-0.506981	0	-0.0952089	0.942424	1.7291	1.69626	0.882977	0.545617	0.290268	0.240905	0	-0.00587826	0.82758	1.63666	1.8678	1.04805	0.606287	-0.0669953	-0.0373503	0	-0.244143	0.990353	1.66718	1.87727	1.0148	1.16035	0.276046	0.0504784
GIMAP8	0.00139156	2.56e-22	0.596897	1.85685	3.62216	0	0.707159	0.377218	-0.837648	0.161018	-0.805077	-0.0237018	-3.66e-05	-0.147961	0	1.03123	0.4036	-0.76871	0.156947	-0.962198	-0.249655	-0.305137	-0.278744	0	1.62062	1.26911	-0.0354711	0.584292	-0.370131	0.135352	-0.126757	-0.235802	0	1.85685	1.49954	0.0987546	0.406632	-0.39375	0.32002	-0.0997749	-0.0731708
GAS8	0.00096806	5.46e-32	0.934395	1.85585	3.61965	0	1.20037	1.06335	0.430997	0.0326255	-0.106766	-0.133642	-0.11451	0.125731	0	1.43153	1.19682	0.722712	0.0911356	0.0913603	0.0502532	0.00789907	-0.0564242	0	1.83555	1.64974	1.03991	0.334399	0.11169	0.0108181	0.0601723	0.132419	0	1.85585	1.74388	0.886322	0.352542	-0.140304	0.00858676	-0.0308782	-0.236419
RBM43	0.485326	1.65e-19	0.385184	1.85583	3.6196	0	0.959047	0.829314	0.616123	0.173699	0.0332711	-0.205423	-0.0255863	-0.23767	0	1.29951	1.03438	0.606474	0.396637	0.150904	0.365871	0.104692	0.19264	0	1.73689	1.41724	1.05259	1.01429	0.598231	0.683726	0.356093	0.198957	0	1.85583	1.48863	1.29005	1.11905	0.592705	0.541485	0.43273	0.386395
RFX5	0.0448434	4.65e-29	0.760023	1.85446	3.61616	0	-0.0794164	1.08124	1.15195	0.172222	-0.283349	-0.19979	-0.0353104	-0.350681	0	0.158995	1.2836	1.35557	0.636754	0.0945808	0.0337872	-0.0273626	-0.0876962	0	0.391928	1.68727	1.85446	1.27314	0.285364	0.435105	0.233709	0.186324	0	-0.163966	1.50806	1.83923	0.989062	0.243381	0.64146	0.0805393	-0.156352
FMNL2	0.0277313	5.53e-16	0.482629	1.84956	3.60389	0	-0.0327021	0.77688	0.41421	0.430643	0.0769567	0.126146	0.000338736	-0.114775	0	0.448035	1.15963	0.526532	0.563527	0.403005	0.358797	0.272858	-0.0519862	0	0.720593	1.65388	0.935836	1.10807	0.820685	0.860028	0.25134	0.310562	0	0.799893	1.84956	1.14786	1.13743	0.846612	0.893987	0.200993	0.0396706
DEK	0.000422305	1.19e-32	0.305199	1.84799	3.59998	0	0.996586	1.44357	0.725746	0.0767553	-0.0132582	-0.010942	0.00245264	-0.0105292	0	1.23861	1.42481	0.927959	0.310131	0.2415	0.218841	0.198098	0.23918	0	1.50096	1.76868	1.1661	0.44738	0.114426	-0.0313895	0.0561364	0.17952	0	1.62182	1.84799	1.22957	0.421543	0.114996	0.223418	-0.0421727	-0.047775
LOC154761	2.35e-05	9e-23	0.705442	1.84242	3.58611	0	0.623347	0.737042	-0.113746	-0.292753	-0.386731	-0.336113	-0.293673	-0.166209	0	1.15485	0.765175	-0.201401	-0.223528	-0.645828	-0.210027	-0.352425	-0.1498	0	1.84242	1.53263	0.341085	0.0689358	-0.0595289	-0.424003	-0.3066	0.104516	0	1.72919	1.40289	-0.232885	-0.569304	-0.910931	-0.610196	-0.675008	-0.521344
FAS	0.000142929	2.17e-34	0.989138	1.83785	3.57476	0	1.38478	1.49753	0.954713	0.126919	-0.113845	-0.106635	-0.0710768	0.00100264	0	1.57444	1.39597	0.884119	0.250565	-0.0780113	-0.172169	-0.172376	-0.104611	0	1.72086	1.79631	1.31386	0.402602	-0.0677006	-0.0790367	-0.0461853	0.0969056	0	1.79321	1.83785	1.53003	0.685972	0.151425	0.0766251	-0.0961476	0.00300285
FANCM	0.921666	1.02e-16	0.610124	1.83767	3.57432	0	1.29426	0.877889	0.312492	0.127306	0.156654	0.458468	0.37963	0.214056	0	0.96551	0.52158	-0.455666	-0.0803908	-0.304033	0.0667614	0.0407173	-0.129772	0	1.83767	1.15096	0.224778	0.352949	0.379972	0.559666	0.66911	0.263618	0	1.83116	0.653854	-0.165875	-0.488873	-0.394634	-0.0246709	-0.123789	-0.082538
SNX20	3.08e-05	6.73e-30	0.688124	1.83722	3.57321	0	1.2144	1.1907	0.612629	0.24555	-0.0218714	0.0857688	0.0106782	-0.0173771	0	1.44606	1.23362	0.574642	0.287153	0.19394	0.1251	-0.149433	-0.0167674	0	1.78046	1.48541	0.977208	0.582074	0.317257	0.295142	-0.136794	0.142785	0	1.83722	1.63673	1.1391	0.791116	0.260701	0.270049	0.132647	-0.0328773
FRMD4B	0.00155574	6.58e-17	0.31933	1.83703	3.57274	0	0.722198	0.884797	0.833433	0.196682	-0.00891869	-0.269759	-0.198496	-0.59454	0	1.02896	1.38626	1.18868	0.603757	0.378251	0.0998686	-0.0691627	-0.0738207	0	1.13845	1.4715	1.63241	1.06792	0.501393	0.385625	-0.0978785	0.202311	0	1.44258	1.49432	1.83703	1.1208	0.555005	0.457106	0.46349	0.0126736
STK3	0.000864821	7.05e-23	0.594356	1.83642	3.57122	0	0.802303	1.21129	0.544709	-0.00406922	0.140486	0.120856	0.126192	0.178378	0	1.0717	1.43623	0.694773	0.290967	0.0710013	0.0808506	-0.151277	-0.0996843	0	1.66871	1.78271	1.08278	0.389588	0.573296	0.323729	0.197205	-0.00907023	0	1.80484	1.83642	1.01039	0.227705	-0.0190306	-0.0869854	-0.281596	-0.338997
BPNT1	0.13144	4.04e-18	0.999464	1.8315	3.55907	0	-0.210971	1.11788	0.951197	-0.164463	-0.220672	-0.19904	-0.103839	-0.322882	0	0.155633	1.60747	1.33168	0.4626	0.197075	0.100188	0.145746	0.0441189	0	0.0275491	1.53076	1.52126	0.526785	0.149378	-0.356713	-0.153977	0.041543	0	-0.0714838	1.29625	1.8315	0.467345	0.187014	0.404323	-0.111844	-0.0934416
POLR3A	0.000287636	7.68e-29	0.0852421	1.83091	3.55761	0	0.98733	0.650426	-0.218663	-0.159177	-0.0536719	0.100651	0.0333	-0.0480786	0	1.33063	0.807511	-0.0044402	-0.00953673	-0.0612672	0.010997	0.18765	0.10056	0	1.61365	1.00994	-0.0420042	-0.0924575	-0.160919	0.0214893	-0.0916538	-0.245527	0	1.83091	1.08208	-0.334345	-0.273505	-0.337818	0.0552537	-0.0523835	-0.278619
EDEM1	0.000165059	4.48e-30	0.835268	1.83084	3.55745	0	0.847672	1.04896	0.26848	0.0999932	0.0266118	-0.0897853	-0.0959054	-0.029568	0	1.43871	1.2337	0.390414	0.219462	-0.0417127	-0.0612525	-0.0137145	0.0171729	0	1.54981	1.64345	0.746784	0.347053	0.127214	0.0985302	0.105068	-0.0153831	0	1.64838	1.83084	1.1116	0.363089	0.23632	0.00951084	-0.0583364	0.0363972
RIPK2	0.00173982	1.02e-27	0.866972	1.82921	3.55343	0	1.33022	1.55042	1.00672	0.454354	0.15652	0.0902221	0.0986611	0.124168	0	1.53445	1.51876	1.07928	0.63315	0.294595	0.199913	0.157742	0.0585423	0	1.68666	1.81502	1.60253	0.959309	0.439294	0.480598	0.198293	0.161815	0	1.68006	1.82921	1.65988	0.872678	0.402482	0.368261	0.0390391	-0.261279
MIR4441	0.00246207	3.65e-25	0.741351	1.82911	3.55317	0	1.08784	1.17189	0.386209	-0.0429445	0.25944	-0.0939375	-0.262249	0.231175	0	1.46393	1.41877	0.699358	0.354817	0.218377	-0.0319012	0.394545	0.109259	0	1.3327	1.4027	0.611587	-0.263741	-0.100246	-0.174093	-0.071432	-0.260663	0	1.49041	1.82911	1.07335	0.19733	0.275882	-0.335039	-0.117081	-0.331337
DTNB	7.01e-07	9.7e-27	0.0216139	1.82862	3.55198	0	0.393756	1.10783	0.511164	0.0651904	-0.0440682	0.121669	0.0206254	0.104921	0	0.179254	0.965821	0.291366	-0.261038	-0.563401	-0.301906	-0.670457	-0.280174	0	1.01481	1.77324	1.08675	0.206746	0.165676	0.533389	0.183735	0.105126	0	0.952223	1.82862	1.05291	0.396326	-0.432213	0.149973	-0.134475	0.0287388
SCYL3	8.58e-05	1.1e-31	0.132672	1.82811	3.55073	0	1.0502	1.08719	0.145353	-0.114777	0.00708594	-0.21213	-0.280425	-0.388555	0	1.30136	0.993837	0.225218	-0.0713109	-0.0774985	-0.144654	-0.278189	-0.225185	0	1.82811	1.61991	0.864754	0.365926	0.243118	0.254616	0.16463	0.135717	0	1.81043	1.69536	0.78982	0.0615697	-0.0506232	-0.0068794	-0.0373564	-0.307428
LINC00487	0.0729133	4.14e-08	0.369708	1.82538	3.54401	0	0.111623	0.528017	0.3714	0.189874	0.269139	-0.159777	0.12663	0.0899316	0	0.22815	0.618684	1.01273	0.754839	0.600024	0.213888	-0.0720125	0.00474854	0	0.0320307	0.795591	1.07962	1.37729	0.848129	0.622671	0.0873111	-0.0729367	0	0.292507	1.4125	1.82538	1.28089	0.883047	0.341595	0.399418	0.831563
UTRN	0.0122696	2.85e-33	0.985123	1.82506	3.54322	0	-0.00872724	0.921464	1.30767	0.135816	0.131208	-0.0818334	-0.0895601	-0.0753445	0	0.216486	1.35258	1.50716	0.538578	0.182985	0.0327843	0.105342	-0.00503981	0	0.209952	1.39473	1.64275	0.56568	0.206182	0.0350047	0.0679052	-0.157753	0	0.218965	1.62029	1.82506	0.860895	0.422831	0.0863087	-0.0350663	-0.281197
MIR645	0.00108952	2.12e-28	0.045816	1.82293	3.538	0	1.17068	0.95687	0.27338	-0.0576151	0.120089	-0.0818809	-0.161188	0.06869	0	1.51586	1.08976	0.611114	0.220564	0.219662	0.00851815	0.0187915	0.0227775	0	1.60213	1.41542	0.608259	0.0686043	0.127853	-0.146354	0.0286142	-0.126414	0	1.82293	1.7712	0.911403	0.33352	0.215943	0.0307487	-0.0188643	-0.120572
SH3RF1	0.0106912	1.6e-12	0.720107	1.81794	3.52576	0	0.348129	0.710727	0.168529	0.283649	0.123572	0.205921	0.0815726	-0.00615764	0	0.674187	0.754438	0.202745	-0.0732534	-0.0321359	-0.0506565	-0.021695	-0.345093	0	1.08364	1.37093	0.628544	0.39778	0.260895	0.157921	0.00780134	0.0549215	0	1.61318	1.81794	0.702961	0.59016	0.367368	0.49379	0.366777	0.262495
NFXL1	0.470391	3.23e-20	0.532102	1.81688	3.52318	0	0.81094	1.0432	0.354867	0.195746	0.0204481	-0.0850036	-0.0649471	0.0448617	0	1.2551	1.20946	0.372514	0.228804	-0.173682	-0.187838	-0.0348324	-0.171082	0	1.69014	1.68667	0.644614	0.329161	-0.0599778	0.0506027	0.268756	0.130636	0	1.81688	1.71047	0.681625	0.130591	0.035274	-0.173822	-0.202181	-0.0344961
ANXA3	0.00147674	2.79e-24	0.448922	1.81307	3.5139	0	1.10431	1.3819	0.555886	-0.0662314	0.327365	-0.00419745	-0.077695	-0.0719385	0	1.47522	1.41134	0.475027	-0.0496144	0.374364	0.0615358	-0.0995615	0.0088187	0	1.66544	1.74648	0.992828	0.317089	0.703196	0.155183	-0.119551	0.178099	0	1.81307	1.77666	0.979086	0.280537	0.114995	-0.00804465	-0.319287	-0.273223
FLJ22447	0.187015	4.16e-12	0.982311	1.81185	3.51093	0	0.215931	0.335151	-0.38905	0.0953077	0.00944896	-0.23734	-0.123594	0.147553	0	0.8709	0.841118	-0.1275	0.249167	0.0655433	-0.245524	-0.0856724	-0.329624	0	1.30599	1.30667	0.412852	0.405414	0.318708	-0.11239	0.297357	0.183054	0	1.81185	1.20924	0.285281	0.0741907	-0.0837829	-0.0343282	-0.195233	-0.518024
DDX23	1.3e-06	7.64e-29	0.489829	1.81179	3.51077	0	0.763937	0.732104	-0.0682162	-0.0280681	-0.170769	-0.0419914	-0.21755	-0.166268	0	1.17198	0.836258	0.0391243	-0.0809257	-0.179353	-0.163782	-0.264013	0.0121562	0	1.73103	1.49118	0.524394	0.310879	0.396118	0.275088	0.170649	0.257343	0	1.81179	1.49911	0.258418	-0.081419	-0.0905201	0.0894257	-0.221726	-0.186934
SLC25A28	0.000404389	9.89e-33	0.479972	1.80439	3.49282	0	0.781807	1.65224	1.23745	0.221834	0.1155	-0.0188019	-0.00751432	0.0281228	0	0.889772	1.42681	0.95503	0.200464	0.0200521	-0.149987	-0.108133	-0.0716413	0	0.897696	1.68244	1.4602	0.403004	0.186047	0.0498709	-0.102067	-0.0530326	0	0.917919	1.80439	1.65236	0.48774	0.0617232	-0.0880074	-0.315545	-0.402335
ZNF330	0.316221	5.5e-24	0.888856	1.80355	3.49078	0	1.03116	0.845986	0.321138	0.0840172	-0.0321788	0.245093	-0.0640094	0.0524696	0	1.35542	0.815053	0.372459	-0.0973811	-0.140563	-0.0329243	0.0421529	-0.155645	0	1.65235	1.37633	0.474846	0.268755	0.221766	0.177023	0.0105212	0.0213381	0	1.80355	1.23484	0.463801	-0.0154115	0.132088	0.0442233	-0.163659	-0.0526582
GSR	4.82e-05	7.85e-30	0.451303	1.80118	3.48505	0	0.654356	0.861236	-0.450293	-0.275713	-0.460825	-0.0648113	-0.259495	-0.201963	0	1.18765	0.975424	-0.373862	-0.222096	-0.467737	-0.156473	-0.138208	-0.118842	0	1.64914	1.49805	-0.00262769	-0.289457	-0.526835	-0.00713715	-0.109141	0.0187767	0	1.80118	1.57711	0.0322263	-0.524713	-0.371239	0.0161608	0.00287855	-0.0736587
MIR4308	0.781693	4.74e-17	0.949701	1.79983	3.48179	0	0.230788	1.01223	0.492857	0.196421	0.0550012	-0.00688647	0.0449059	0.139865	0	0.42337	1.10106	1.08528	0.305227	0.174862	0.0885056	0.0426863	0.131943	0	0.276324	0.937578	1.01756	0.207493	0.106763	-0.0342703	0.0379327	-0.143528	0	0.757035	1.79983	1.70061	0.860944	0.291323	0.29536	-0.0209443	0.0219177
ARAP2	0.000975428	3.23e-21	0.770088	1.79399	3.46773	0	0.373786	0.850381	0.664175	0.395214	0.267305	0.107938	-0.0434328	-0.168628	0	0.703854	1.09926	0.97038	0.765864	0.571599	0.27833	0.0288959	0.110377	0	1.11064	1.5164	1.34203	1.15259	0.847471	0.73172	0.324205	0.0310254	0	1.21134	1.79399	1.68606	1.13797	0.914729	0.70829	0.0968023	-0.193998
PCGF5	0.00603835	4.5e-25	0.924883	1.79176	3.46236	0	0.464721	1.39717	1.51369	0.687561	0.359473	0.119245	0.104839	-0.102536	0	0.596641	1.28548	1.47923	1.00844	0.703037	0.261604	0.207082	-0.00527209	0	0.858286	1.71663	1.79176	1.40443	0.981085	0.671302	0.417197	0.396323	0	0.88153	1.56833	1.72527	1.62938	0.907603	0.681401	0.385199	0.121108
LOC648987	0.229319	4.56e-26	0.296687	1.78185	3.43866	0	1.20445	1.21154	0.502434	-0.154106	0.38211	0.0654169	-0.0204891	-0.10796	0	1.50776	1.3814	0.749432	0.0915797	0.137632	-0.107808	0.0563062	0.0143457	0	1.63419	1.657	0.838195	0.0960362	0.0707304	-0.0968114	-0.195992	-0.257685	0	1.72033	1.78185	0.861462	0.454195	0.153851	0.228494	0.0537332	0.0362767
LOC100507412	0.0141166	1.19e-14	0.0496314	1.78169	3.4383	0	0.605046	1.60434	1.39422	0.731081	0.380624	0.301591	0.687953	-0.0167169	0	0.447454	0.827542	1.26646	0.949941	0.461674	0.561296	-0.0577907	0.593108	0	0.398326	1.45798	1.78169	0.970553	0.930115	0.380406	0.434755	0.468762	0	0.340306	1.206	1.60431	1.15359	0.358518	0.224834	0.000518356	0.0445088
C21orf91	0.0118111	4.84e-27	0.605639	1.77858	3.43089	0	1.13611	0.980847	0.299948	0.161995	0.0311228	0.00953109	-0.0477554	-0.100063	0	1.45806	1.02294	0.527347	0.221285	0.201963	0.180701	0.292407	0.103819	0	1.65636	1.40084	0.689806	0.21184	0.239909	0.151064	0.05948	0.0815756	0	1.77858	1.47998	0.63497	0.341704	0.320454	0.0958429	-0.181334	0.213928
APOBEC3G	0.00817941	7.59e-27	0.414733	1.77176	3.4147	0	0.678406	1.6909	1.33317	0.196859	0.205157	0.321563	-0.00222535	-0.0946132	0	0.694841	1.37831	1.39182	0.526242	0.188479	0.0345149	-0.0284209	0.0563727	0	0.790595	1.65455	1.77176	1.0587	0.395404	0.234321	0.170667	0.210072	0	0.68892	1.62577	1.67602	1.28877	0.423329	0.571636	0.0907192	-0.0501438
ENPP2	0.744231	4.57e-16	0.602129	1.76836	3.40666	0	0.11336	0.541918	-0.231008	-0.309003	-0.220696	-0.308153	-0.312301	-0.25305	0	1.03979	1.18617	0.246476	-0.214253	-0.0298216	0.0581039	0.155034	0.0739444	0	1.07527	1.43107	0.396763	-0.168417	-0.188315	-0.359534	-0.386743	-0.269912	0	1.46568	1.76836	0.491785	-0.272117	-0.559425	-0.19195	-0.329018	-0.189253
HLA-DOB	2.25e-05	3.56e-29	0.0574217	1.76796	3.40571	0	0.845608	0.935244	0.634604	0.115205	0.0728692	-0.17683	-0.254563	-0.128081	0	1.00845	1.3575	1.00306	0.464908	0.442835	0.126876	0.0378229	0.0186796	0	1.42903	1.48731	1.21717	0.638525	0.239919	0.0761005	0.155279	0.083676	0	1.30719	1.76796	1.38355	0.943378	0.455529	0.0959303	0.0157152	0.0678062
MITD1	0.00406464	2.74e-32	0.334048	1.7651	3.39898	0	1.48793	1.43954	0.870428	0.094611	-0.0121511	0.192686	0.068862	0.165989	0	1.38293	1.25806	0.713426	0.228796	-0.0796347	-0.107943	-0.0970852	-0.0441691	0	1.7651	1.69535	1.1348	0.397776	0.0426612	0.133437	0.0809296	0.0830696	0	1.66812	1.58675	1.1025	0.567239	-0.0640796	-0.10415	0.0501427	0.185051
LOC101929574	0.130351	3.58e-17	0.576181	1.76407	3.39655	0	0.507106	0.358627	0.0151623	-0.347674	-0.0678723	-0.162305	-0.123716	0.0679432	0	1.16155	0.95976	0.321919	-0.123833	-0.0699448	0.0956549	0.206175	0.0627067	0	1.28858	1.1536	0.55321	0.0872691	-0.0319541	-0.353974	-0.153438	-0.0579662	0	1.76407	1.52602	0.608143	0.328017	0.0384078	-0.0792249	0.117387	0.043169
SCARF1	0.0012415	2.55e-29	0.67706	1.75993	3.38681	0	0.588766	1.00723	0.719603	0.130849	0.0521381	0.000736559	0.119209	-0.0759268	0	0.737916	1.11346	0.93634	0.357778	0.102323	0.169301	-0.0443543	-0.0626505	0	1.11948	1.62381	1.35453	0.550788	0.170004	0.295643	0.212303	0.133117	0	1.20022	1.75993	1.50219	0.92336	0.348836	0.31005	0.15649	0.0865393
IFIT3	0.0593539	4.37e-19	0.714494	1.7587	3.38393	0	1.46503	1.58259	1.18244	0.858455	0.903459	0.576432	0.446658	0.204959	0	1.2948	1.22929	1.05792	1.04847	0.647844	0.522498	0.198852	0.114117	0	1.67241	1.72528	1.46436	1.48336	1.13227	0.900148	0.546297	0.414144	0	1.7587	1.65023	1.50599	1.62018	1.05182	0.927552	0.394732	0.0946369
LOC100288798	0.00978684	1.62e-22	0.024091	1.75787	3.38198	0	0.475067	1.10423	0.542073	0.343149	-0.00176455	-0.0542781	-0.174684	-0.238215	0	1.00667	1.29514	0.827105	0.361141	0.311036	-0.0217386	0.0712287	-0.0857863	0	1.37843	1.38206	1.18736	0.653116	0.248052	0.19898	0.102319	-0.127618	0	1.35626	1.75787	1.70485	0.901988	0.438782	0.269488	0.299175	0.0117493
LOC100996741	0.000794139	2.4e-14	0.0819439	1.75649	3.37876	0	-0.0103448	1.22745	1.39824	0.143417	-0.09897	-0.446922	-0.187733	-0.544766	0	0.873446	1.75649	1.61275	1.13085	0.901222	0.657517	0.430837	0.52998	0	0.588585	1.52925	1.68843	0.697364	0.568658	0.729856	0.747381	-0.0709017	0	-0.242558	1.04524	1.39231	0.580885	0.122422	0.187996	-0.289258	-0.962572
PTPN1	0.000239705	1.05e-29	0.56252	1.74944	3.36228	0	1.06405	1.1814	0.37227	-0.0608491	-0.0249286	-0.0797123	-0.000971074	-0.00371244	0	1.2437	1.15909	0.508197	0.074903	-0.0185873	0.088552	-0.26247	-0.0462245	0	1.60142	1.5392	0.820149	0.348869	0.201532	0.221871	-0.0274652	0.177551	0	1.72842	1.74944	0.963498	0.527377	0.146201	0.400037	0.214977	0.130631
HCAR2	0.00066125	9.56e-25	0.440899	1.7453	3.35266	0	1.22696	0.923565	0.519625	0.0664117	0.496295	-0.0858479	-0.00221921	0.103804	0	1.26574	0.936673	0.437746	-0.00691256	0.313969	-0.0289943	-0.0833991	-0.161896	0	1.47397	1.13127	0.662762	0.258163	0.391801	-0.0689378	-0.161724	0.131514	0	1.7453	1.21566	0.728722	0.0610812	0.0763684	-0.259859	-0.165731	-0.101734
AIG1	0.29304	1.01e-18	0.678656	1.74305	3.34742	0	0.331491	0.893817	0.854616	0.101089	0.310162	-0.121613	-0.107274	0.023992	0	0.794537	1.4985	1.11276	0.589475	0.317196	0.328197	0.282293	0.0272238	0	0.825978	1.74305	1.51798	0.835666	0.580091	0.606188	0.481555	0.240298	0	0.890197	1.58926	1.71942	0.928175	0.644344	0.340804	0.0818818	-0.00168122
SLC30A7	2.68e-05	1.01e-27	0.940763	1.74223	3.34553	0	0.627947	1.11795	0.523326	0.17368	-0.163778	-0.111242	0.0254195	-0.0176346	0	1.12686	1.3391	0.675394	0.193409	0.0738037	0.12543	0.0219827	0.117257	0	1.51004	1.74223	1.13156	0.585857	0.355574	0.325605	0.316965	0.196702	0	1.64116	1.7368	1.03508	0.387111	0.188621	0.269027	0.121764	-0.0407987
NASP	0.00647091	2.45e-25	0.549675	1.7337	3.32581	0	1.10075	0.997089	0.478722	0.18857	0.391072	0.225428	0.109739	0.013281	0	1.38606	1.11283	0.70435	0.304168	0.354165	0.235603	0.591799	0.101748	0	1.61812	1.34404	0.823519	0.677692	0.581789	0.441014	0.306329	0.16056	0	1.7337	1.26335	0.94573	0.673545	0.312294	0.205671	0.168177	-0.263877
MSRB2	2.21e-05	1.75e-26	0.129665	1.73201	3.3219	0	0.938428	1.34349	0.980088	0.106534	-0.121939	0.206739	0.056844	-0.217492	0	1.05701	1.25533	0.815981	0.222405	0.033609	0.0648572	-0.118146	0.0345061	0	1.34476	1.73201	1.37912	0.546538	0.339662	0.183266	0.045556	0.218212	0	1.22019	1.52438	1.05169	0.347362	0.0647828	0.0027247	0.0505288	-0.274991
TMEM110	0.01207	7.93e-09	0.13298	1.73139	3.32048	0	0.0966577	0.289496	-0.495722	-0.85876	-0.135743	-0.205645	-0.253431	-0.2424	0	0.543726	0.500873	0.394287	0.528354	-0.0231527	0.19757	0.0647959	-0.041567	0	0.727336	1.3563	0.950149	0.50538	-0.164561	0.116061	0.0500213	0.11266	0	1.3093	1.73139	1.09946	0.738535	0.224333	0.324695	0.407381	-0.207563
TRIM78P	0.000383418	1.93e-22	0.955377	1.73023	3.31781	0	1.15076	1.27642	1.03006	0.413709	0.396113	0.254819	0.0456981	0.244082	0	1.146	1.24049	0.982527	0.622766	0.357525	0.269285	-0.0764078	0.10268	0	1.49192	1.73023	1.25051	0.922409	0.641346	0.311942	0.133791	0.153248	0	1.36746	1.56339	1.07047	1.14329	0.409627	0.131706	0.111546	0.101913
CYBB	0.00190722	4.64e-25	0.924326	1.72669	3.30968	0	0.574068	1.33669	1.29167	0.749494	0.33567	0.0528189	0.0359709	-0.0835272	0	0.774089	1.39227	1.28572	0.856324	0.426274	0.231067	0.0359375	-0.0340341	0	1.06344	1.6219	1.72669	1.33319	0.736898	0.577066	0.230186	0.166916	0	0.999869	1.65143	1.6232	1.21454	0.635201	0.764907	0.225775	0.0136082
LOC105375924	1.44e-05	1.81e-16	0.0503318	1.72482	3.30538	0	0.405758	0.914893	0.56614	0.167899	0.16398	-0.0401722	-0.0610856	0.196576	0	1.00411	1.33717	1.03107	0.628207	0.399504	0.381318	-0.102533	0.0842855	0	1.114	1.68136	1.24128	1.09575	0.731617	0.302015	0.186354	0.521936	0	0.814961	1.72482	1.20411	0.909777	0.386929	-0.0597462	-0.127199	-0.097491
LOC101926933	0.000150665	8.02e-26	0.856427	1.72352	3.30241	0	1.04797	1.29822	0.681075	0.238996	0.330656	-0.0633052	-0.168923	0.00504252	0	1.37937	1.50465	1.08018	0.712855	0.435413	0.292433	0.132843	0.256003	0	1.34788	1.72352	1.28698	0.837484	0.641425	0.341462	0.0706903	0.219339	0	1.24373	1.38425	1.35177	0.683313	0.217896	-0.0359241	0.0296804	-0.145615
CASP10	0.000116398	1.11e-25	0.703296	1.72171	3.29827	0	0.60309	0.975463	0.370843	-0.165696	0.0310776	-0.231316	-0.166547	-0.363228	0	1.38159	1.37218	0.79214	0.461841	0.16026	0.12384	0.0546661	0.0551445	0	1.6535	1.70147	1.1214	0.732799	0.323044	0.22611	0.159778	0.207936	0	1.4098	1.72171	1.35358	0.534922	0.263451	0.1977	0.0105491	-0.0226542
SDHAF3	0.403504	1.29e-17	0.397192	1.72168	3.29821	0	1.08167	0.953945	0.300181	0.076083	-0.037436	-0.104616	-0.0459143	-0.0350953	0	1.0625	1.07811	0.111551	-0.290241	-0.0832194	-0.228014	-0.00572859	-0.0869767	0	1.54433	1.63008	0.461169	-0.184285	0.104034	0.0429962	-0.131222	0.280568	0	1.72168	1.45656	0.460127	0.0785233	-0.459871	-0.366037	-0.243141	-0.183608
LMTK2	1.38e-05	1.01e-27	0.94069	1.72114	3.29697	0	1.37279	1.22035	0.44497	0.125674	0.0262565	-0.00397698	0.0510276	0.0257769	0	1.43554	1.10701	0.592269	0.321692	0.197324	-0.00258085	-0.0242367	0.0186668	0	1.72114	1.53368	1.06108	0.44756	0.262702	0.133324	0.124756	0.2237	0	1.56916	1.51444	1.11549	0.485788	0.232667	-0.103252	-0.0405489	-0.113321
FAM111A	6.7e-06	1.47e-30	0.239691	1.72035	3.29517	0	0.182194	1.07344	1.28165	0.420606	0.40957	0.0718818	0.0268279	0.0556541	0	0.579835	1.4316	1.63261	1.06582	0.763352	0.444599	0.261924	0.336898	0	0.447559	1.43744	1.67006	1.14835	0.669001	0.285896	0.343928	0.265628	0	0.286189	1.24876	1.72035	1.18574	0.654198	0.333814	0.22304	0.0257982
GIMAP2	0.00602065	1.18e-18	0.454219	1.71317	3.27879	0	0.77538	0.692268	0.687803	0.317435	-0.00319171	0.238277	0.132477	-0.0020986	0	1.71317	1.70182	0.996961	0.812296	0.501675	0.582618	0.550212	0.829609	0	1.41792	1.46406	0.995844	0.594671	0.210286	-0.0456914	0.160416	0.210641	0	1.56619	1.41315	1.07314	0.870154	0.278644	0.00637555	0.037936	0.113417
SMTNL1	0.10444	2.23e-25	0.700971	1.71237	3.27699	0	0.974393	1.13769	0.934929	0.110083	0.132821	0.139861	-0.030344	0.144061	0	1.01405	1.34183	1.20403	0.587826	0.276714	0.17607	0.0399337	0.106247	0	1.26463	1.66223	1.58676	0.589437	0.246557	0.104473	-0.0504997	0.131429	0	1.06333	1.71237	1.58958	1.24396	0.256525	0.145415	-0.0159284	-0.203129
FAM222B	0.0494341	1.07e-17	0.345582	1.71062	3.27302	0	0.116361	0.592562	0.0698959	0.0191935	0.00693346	-0.0301779	-0.109999	-0.0625081	0	0.508648	0.928513	0.39312	0.149254	0.370571	0.262886	-0.0836567	0.128348	0	0.66078	1.267	0.804672	0.241244	0.466593	0.167959	0.0554004	0.121679	0	0.966418	1.71062	1.19239	0.57376	0.250137	0.278243	0.176664	0.0699437
DENND1A	0.000860626	1.72e-31	0.947867	1.70851	3.26824	0	0.106185	1.09965	1.36727	0.420817	0.23864	0.0360947	0.151352	0.0286506	0	0.315632	1.23718	1.39098	0.700771	0.412856	0.0893884	0.124802	-0.059053	0	0.381325	1.43985	1.63588	0.961789	0.489316	0.345917	0.260912	0.167759	0	0.431726	1.58307	1.70851	1.00896	0.635441	0.396108	0.220609	-0.0941498
SP140L	0.00194804	2.63e-25	0.948694	1.70844	3.26808	0	0.831259	1.09367	1.20611	0.538982	0.116558	0.0198788	0.0825852	-0.0496686	0	1.11635	1.31811	1.12051	0.694141	0.254327	-0.0220665	-0.15384	-0.0485098	0	1.32122	1.61543	1.32274	0.861332	0.361476	0.214213	-0.00520077	0.109606	0	1.49182	1.70844	1.54274	1.11926	0.654169	0.232667	-0.050304	-0.129606
GEN1	0.480834	6.79e-15	0.706758	1.70686	3.2645	0	0.494924	0.34417	-0.0841425	0.273372	0.147806	0.185097	-0.020978	-0.04155	0	1.19645	0.801447	0.054383	0.196733	0.00870397	-0.0191284	0.168131	-0.0677277	0	1.28361	1.10315	0.48057	0.515787	0.533119	0.580633	0.416814	0.086458	0	1.70686	0.781248	0.368159	-0.241737	-0.167659	0.279763	-0.0600108	-0.251657
VCPIP1	5.32e-05	1.11e-33	0.500087	1.69551	3.23891	0	1.22608	1.31474	0.789091	0.17407	0.0610841	-0.00716222	-0.013932	-0.0456673	0	1.32503	1.32839	0.858244	0.325366	0.105632	-0.0268383	0.0744886	0.0417433	0	1.69551	1.63365	1.25134	0.549251	0.300676	0.145343	0.15946	0.107104	0	1.52221	1.49605	1.11098	0.436488	0.0813772	-0.149533	-0.291379	-0.404192
TLR5	0.0944726	2.08e-17	0.550374	1.69391	3.23532	0	0.994395	0.686022	-0.301474	-0.103227	0.185757	-0.0178932	0.0665325	0.0185608	0	1.23479	0.460574	-0.685932	-0.390211	0.131552	0.0489345	-0.10088	-0.171455	0	1.53953	0.912741	0.0594454	0.237395	0.845375	0.379214	0.241717	0.263726	0	1.69391	1.17388	0.256748	0.241648	0.190785	0.27426	0.0924272	-0.0203751
UBE2S	0.652658	3.17e-18	0.991023	1.69382	3.23512	0	0.840379	1.09798	0.387023	-0.0584698	-0.000331634	0.0526996	0.158192	0.165979	0	1.04735	1.33317	0.626165	-0.0436942	-0.145765	0.0535262	-0.225525	-0.0704548	0	1.15464	1.52213	0.894462	0.347086	0.0707694	0.154417	-0.0573486	0.0630755	0	1.42468	1.69382	1.35318	0.552505	0.289921	0.535025	0.287729	0.200921
SIGLEC12	0.830488	3.06e-12	0.777464	1.68696	3.21978	0	0.566543	0.660317	0.413	0.0901977	-0.0355351	0.0331555	0.135318	-0.0994085	0	1.07827	0.873096	0.390518	0.202898	0.0960952	0.0284274	0.205466	0.00782511	0	1.38243	1.05719	0.494296	-0.105636	0.123118	-0.138151	0.0860484	0.178738	0	1.60978	1.68696	0.665932	0.0930106	0.0115473	0.128174	0.0714678	0.25021
PNPT1	0.496035	3.7e-14	0.792258	1.68248	3.20979	0	-0.38362	-0.29144	-0.251071	1.01162	0.830611	0.573271	0.414797	0.0942062	0	-0.225362	-0.20369	-0.0570957	1.04497	0.687526	0.414829	0.104289	-0.0545394	0	-0.377667	-0.104505	-0.0321483	1.58753	1.24821	0.88762	0.294637	0.10837	0	-0.244782	0.0367	0.360857	1.68248	0.914012	0.708627	0.0159817	-0.115175
PHACTR2	0.413742	7.97e-17	0.958267	1.68197	3.20865	0	0.648505	0.907601	0.469697	0.250824	0.255684	0.339187	0.199531	0.165986	0	0.878316	1.10515	0.422272	0.201457	0.215748	-0.00034971	0.0664896	-0.174415	0	1.2126	1.54729	0.806995	0.654822	0.341835	0.41973	0.245597	0.166852	0	1.27972	1.68197	0.710986	0.463924	0.21719	0.253526	0.176017	0.0645947
PSMD6-AS2	3.76e-06	3.14e-27	0.911569	1.68109	3.20671	0	0.984091	1.16178	0.623072	0.0343951	0.27108	-0.0196167	-0.265407	0.164916	0	1.51474	1.42786	1.03418	0.65647	0.489399	0.149794	0.133302	0.117948	0	1.49356	1.4916	1.04791	0.3458	0.309062	-0.010037	0.0381697	-0.0873287	0	1.43439	1.68109	1.31822	0.617773	0.284039	-0.335924	-0.252968	-0.301047
KCNJ2-AS1	0.00178817	1.36e-26	0.955133	1.68092	3.20633	0	0.958015	0.954954	0.467066	-0.0130538	-0.0894431	-0.158226	-0.0429626	-0.0424236	0	1.24943	1.00174	0.467611	0.198382	-0.100877	-0.106243	-0.0771176	-0.0743412	0	1.58094	1.426	0.98459	0.620745	0.338411	0.173047	0.173422	0.225355	0	1.68092	1.54061	1.05671	0.642811	-0.00958496	0.00690807	-0.125217	-0.103537
C3orf38	0.000384207	2.39e-27	0.99466	1.67863	3.20123	0	0.779026	1.23302	0.775623	0.280855	0.286888	0.0695256	-0.0539413	0.0106045	0	1.15496	1.29354	0.907888	0.489311	0.352774	0.135733	0.0606824	-0.0639226	0	1.3599	1.67863	1.21281	0.763282	0.554267	0.39764	0.197455	-0.0298736	0	1.5619	1.64508	1.30999	0.863731	0.501874	0.558063	0.0921045	-0.154836
HLX	0.0225055	1.2e-24	0.47101	1.67816	3.20019	0	1.38091	0.366945	-0.50594	-0.184451	-0.14492	0.0143708	-0.203252	0.0804639	0	1.26195	0.275331	-0.43029	-0.172728	-0.174458	-0.107048	-0.200329	-0.221548	0	1.60984	0.721776	-0.139649	-0.0400111	0.0415353	-0.0249573	-0.0768102	0.030628	0	1.67816	0.834613	-0.201173	0.0636442	-0.210648	-0.281843	-0.259291	-0.159794
ERVK-7	0.161022	8.28e-22	0.975377	1.67576	3.19488	0	0.369085	1.30593	1.67576	0.590919	0.535934	0.211974	0.411007	0.149818	0	0.197401	1.06089	1.21599	0.758822	0.533548	0.116171	-0.067643	-0.0286591	0	0.310171	1.19732	1.65742	1.28968	0.814379	0.38905	0.260895	0.438024	0	0.146065	0.996886	1.46951	1.32281	0.750375	0.477594	0.138243	-0.0163785
TCAF2	0.00432479	1.81e-21	0.38764	1.6745	3.19209	0	0.749828	0.361505	-0.273474	-0.443	-0.502016	-0.164207	-0.378173	-0.36958	0	0.617681	0.221177	-0.596143	-0.501302	-0.509359	-0.29801	-0.503303	-0.277674	0	1.42288	0.809197	0.175455	-0.0228089	-0.192203	-0.23717	-0.384151	-0.285454	0	1.6745	1.02851	-0.283039	-0.141381	-0.683869	-0.38702	-0.380311	-0.655253
FAM117A	1.31e-06	3.42e-25	0.00298959	1.66499	3.17112	0	0.745474	0.662397	0.163799	-0.0918738	-0.183824	0.018595	0.0647592	-0.0565663	0	1.09025	0.450991	-0.0628298	0.0442776	-0.0975793	-0.112415	-0.319858	-0.204787	0	1.30256	1.02973	0.361424	0.481921	0.0514733	0.028779	0.066759	0.363894	0	1.66499	0.922265	0.0320852	0.325303	-0.305289	-0.131851	0.0715634	-0.155892
SLC43A3	0.000206908	1.18e-24	0.0151935	1.66378	3.16847	0	0.815693	0.510485	0.246847	0.227456	-0.0204915	-0.136443	0.0677914	-0.210203	0	1.2611	0.978208	0.365627	0.295249	0.216767	0.225612	-0.223572	-0.0558548	0	1.66378	1.20724	0.745113	0.765542	0.489974	0.40884	0.155071	0.348022	0	1.40183	1.38593	0.670283	0.501094	0.460303	0.339338	0.0878714	-0.101618
DDX58	0.000960153	4.34e-27	0.734215	1.66307	3.16689	0	0.980036	1.3561	1.04272	0.483379	0.316742	0.1917	0.188231	-0.0500934	0	1.23497	1.24824	1.03469	0.70307	0.403582	0.213163	0.0815008	0.0386513	0	1.5846	1.66307	1.44363	1.11165	0.72521	0.538531	0.254036	0.244203	0	1.58442	1.6628	1.46157	1.28275	0.55499	0.378166	0.0785079	-0.107199
CLEC9A	0.000206402	1.74e-24	0.973769	1.65843	3.15672	0	0.594045	1.37565	1.15732	-0.428556	-0.27788	-0.609609	-0.207239	-0.357297	0	0.852085	1.54128	1.23531	-0.35308	-0.400326	-0.707646	-0.433583	-0.128171	0	1.113	1.65843	1.43844	-0.258448	-0.742946	-0.817297	-0.40892	-0.207723	0	1.27337	1.53116	1.06834	-0.470384	-1.01705	-1.17897	-1.20423	-0.871136
GAS7	0.00182673	1.02e-29	0.0568603	1.65839	3.15665	0	1.00219	0.921078	0.216839	-0.102056	0.0350809	-0.197026	-0.173139	-0.0525711	0	1.28938	1.03715	0.255518	-0.102985	-0.165399	0.0317759	-0.0949095	-0.059187	0	1.59291	1.49966	0.593263	0.112429	0.228516	0.0435547	-0.0496935	0.140837	0	1.65839	1.5757	0.70909	-0.0150888	-0.286231	-0.115158	-0.252723	-0.221721
LOC102467147	0.00148862	2.98e-22	0.518112	1.65771	3.15516	0	0.930752	0.966701	0.0884812	0.0565255	0.129169	-0.022975	-0.316142	-0.157043	0	1.06731	1.08253	0.500598	0.0179472	-0.00868457	-0.59015	0.0131532	0.00395327	0	1.44725	1.44155	0.837856	0.444512	0.265635	-0.0348845	0.129368	-0.215975	0	1.39118	1.65771	1.16308	0.0970646	0.0849252	-0.194242	-0.354181	-0.595603
ZNF582	0.373556	5.59e-17	0.17964	1.65728	3.15421	0	1.01043	0.342988	0.443064	0.061691	0.148294	-0.0273241	0.113942	-0.287343	0	0.954524	0.962643	0.286194	0.394404	0.420861	0.126123	0.462642	0.112332	0	1.24269	0.649633	0.348391	0.0575918	-0.0406106	-0.0288539	-0.260871	-0.0969073	0	1.65728	1.00111	0.323821	-0.00791282	0.0655618	0.130132	-0.217844	-0.146128
OASL	0.101018	1.31e-18	0.712657	1.65686	3.15328	0	0.866852	1.17921	1.00449	0.419517	0.501465	0.336807	0.221203	-0.0231221	0	1.04734	1.13959	0.910067	0.791009	0.526744	0.38296	-0.0320579	0.0951967	0	1.36095	1.55393	1.53682	1.36612	1.02639	0.80694	0.48349	0.484004	0	1.33039	1.6067	1.49996	1.65686	1.01357	0.821469	0.493225	0.263968
HM13	0.00035484	2.27e-29	0.836885	1.65557	3.15048	0	0.956199	1.27993	0.736362	0.20873	0.181775	0.128464	0.120477	-0.103266	0	1.0781	1.17343	0.624961	0.187188	0.260038	-0.0663146	-0.11609	-0.137927	0	1.28187	1.53563	1.07511	0.320186	0.300081	0.206931	-0.0318189	-0.100504	0	1.50507	1.65557	0.939628	0.563232	0.229497	0.234998	0.111711	-0.103102
PNPLA8	0.0149324	7.65e-30	0.342628	1.65523	3.14973	0	1.24491	0.95483	0.117611	-0.332539	-0.17168	-0.179102	-0.125764	-0.0744411	0	1.19378	0.651802	-0.00527764	-0.395582	-0.440184	-0.470056	-0.288506	-0.286269	0	1.65523	1.19655	0.519378	0.0624621	-0.198046	-0.0541418	-0.0213674	-0.0211396	0	1.48477	1.0003	0.395141	-0.731293	-0.451862	-0.527897	-0.677328	-0.470506
KIAA1958	0.00350135	5.22e-12	0.712242	1.65444	3.14801	0	0.00543462	0.297824	-0.110708	-0.14013	-0.349851	-0.35836	-0.114043	-0.352571	0	0.639227	0.801149	0.441436	0.309265	0.272203	-0.052953	-0.187173	-0.280659	0	0.654019	1.12751	0.781102	0.625252	0.64801	0.343202	0.0759111	0.251252	0	1.23655	1.65444	1.55994	1.33017	0.835985	0.484059	0.384794	0.0758228
B3GNT5	0.131784	6.61e-16	0.258216	1.65153	3.14168	0	0.53381	0.0221541	-0.243438	-0.012074	-0.178738	-0.318358	-0.375116	0.00584581	0	0.974202	0.520968	-0.211768	-0.173318	-0.416877	-0.0579904	-0.347597	-0.145635	0	1.25373	0.576596	0.215193	0.0847763	-0.127924	0.0454219	-0.1729	-0.234226	0	1.65153	1.49438	0.708461	0.492513	-0.00974738	-0.169263	-0.344633	-0.441211
TAP1	0.000267693	5.16e-31	0.703295	1.65065	3.13975	0	1.20495	1.27157	0.919561	0.324282	0.149215	0.161839	0.130929	-0.0407459	0	1.25369	1.2148	1.0386	0.560808	0.311851	0.165497	0.146404	0.105195	0	1.51203	1.52534	1.29073	0.841074	0.406583	0.289176	0.157868	0.249141	0	1.65065	1.62883	1.38061	1.10519	0.542495	0.35549	0.219438	0.138552
MIR4440	0.00030702	6.53e-26	0.787035	1.65001	3.13836	0	0.672705	0.842062	0.331676	0.0748066	0.0715544	-0.177888	-0.283944	0.1125	0	1.16804	1.13365	0.511446	0.246565	0.169231	-0.0521119	0.17358	0.0438575	0	1.14304	1.23188	0.491235	-0.0756737	0.0447854	-0.0546916	0.0188504	-0.121229	0	1.32858	1.65001	0.998796	0.331301	0.172328	-0.191144	0.166229	-0.138763
C9orf84	0.686819	4.69e-16	0.931549	1.64225	3.12152	0	0.688336	0.874032	0.327292	-0.0671822	0.53375	0.0649624	-0.333283	0.389102	0	1.22373	0.94019	0.427799	-0.21157	0.193013	-0.285143	-0.0586014	-0.0523194	0	1.15726	1.32285	0.233827	-0.572126	-0.0278222	-0.345883	-0.322117	-0.188211	0	1.54132	1.64225	0.924342	0.120399	0.251443	-0.645099	-0.224225	-0.364419
ZBP1	0.00196678	1.57e-23	0.964876	1.64142	3.11972	0	0.635747	0.887797	0.844	0.317829	0.244768	0.184127	0.168727	-0.125808	0	0.931713	1.09073	0.953405	0.699636	0.588987	0.241719	0.112562	0.0240703	0	1.23524	1.39098	1.39293	1.17409	0.930998	0.58998	0.167513	0.253029	0	1.42872	1.64142	1.42113	1.50298	0.841954	0.580492	0.305568	0.0780064
ACTA2	9.82e-06	6.26e-20	0.959	1.63557	3.10711	0	0.588363	0.944465	0.678197	-0.198082	-0.360622	-0.331686	-0.123231	-0.450585	0	0.870021	1.05061	1.01206	0.270805	0.284558	0.157608	-0.0184201	-0.20258	0	1.38908	1.622	1.5037	0.567443	0.533834	-0.211476	0.0915157	0.493087	0	1.14691	1.63557	1.26198	0.792856	0.425303	0.166071	-0.306761	-0.230183
CCP110	0.393744	1.82e-18	0.870437	1.63089	3.09703	0	0.70188	0.438197	0.0229824	-0.143257	-0.084407	0.00418015	-0.274356	-0.112549	0	0.93159	0.08024	-0.156474	-0.124731	-0.0676024	-0.0158688	-0.0535291	-0.128794	0	1.63089	0.986545	0.374062	0.398596	0.424465	0.544028	0.309854	0.140449	0	1.5285	0.604856	0.144109	0.0771039	-0.0157635	0.0610139	0.0156525	-0.219033
HELZ2	1.19e-05	8.24e-26	0.207426	1.62612	3.08681	0	0.698075	0.940965	0.723101	0.184884	-0.055859	0.154773	0.028256	-0.217859	0	0.857762	1.01553	0.93577	0.398909	0.266848	-0.0810533	0.00234196	-0.106208	0	1.17659	1.40893	1.23353	0.733038	0.358476	0.251345	-0.149573	0.12131	0	1.51624	1.62612	1.33832	1.23411	0.365048	0.193073	0.0722138	-0.144538
TRPS1	0.00963335	7.1e-15	0.684809	1.62532	3.0851	0	-0.0148651	0.00263919	-0.629553	-0.20485	-0.148507	-0.171334	-0.32677	-0.424672	0	0.679148	0.329683	-0.332928	-0.220885	-0.259809	-0.0652072	-0.184356	-0.425376	0	1.10552	0.528238	-0.236955	0.0302562	0.14161	0.0646999	-0.285723	-0.274675	0	1.62532	0.897896	0.280668	0.316388	-0.156047	0.185514	0.212884	-0.067374
FAP	0.937025	1.65e-18	0.703316	1.62338	3.08096	0	-0.0464352	0.392038	0.474132	0.0436046	-0.267305	-0.331795	-0.400991	-0.379841	0	0.459039	0.720371	0.891501	0.177135	0.204977	0.2027	-0.0409061	-0.0181913	0	0.234876	0.880031	1.10194	0.475861	0.0118316	-0.321683	-0.375132	-0.0628006	0	0.825383	1.43882	1.62338	0.629849	0.361945	0.235716	0.0310112	0.0577474
ZNF200	7.66e-05	2.07e-29	0.0309062	1.61325	3.05939	0	1.05894	0.973388	0.380123	-0.14481	-0.0580352	-0.0834169	-0.207921	-0.112062	0	1.41278	1.19905	0.775378	0.227251	0.0474742	-0.0858133	0.00076914	-0.0554812	0	1.48443	1.3864	1.02163	0.272107	0.223201	0.0830246	-0.04873	0.0319388	0	1.61325	1.56928	1.17142	0.54965	0.402687	0.0566392	-0.184017	-0.106956
HNRNPLL	0.145849	9.71e-23	0.926107	1.61299	3.05885	0	0.972902	1.17048	0.659793	-0.0665845	0.299823	0.0334271	0.0783242	0.0587027	0	1.36926	1.33764	0.907746	0.359954	0.401943	0.136408	0.101176	0.131348	0	1.40925	1.55349	1.00634	0.491504	0.222221	0.0813428	0.156045	0.210943	0	1.35845	1.61299	1.23826	0.547212	0.198862	-0.182418	-0.194157	-0.0930463
KREMEN1	0.0443305	4.62e-20	0.744745	1.6129	3.05866	0	0.930702	1.1963	0.691801	-0.0464602	0.0450258	0.0132729	0.0721623	-0.0595374	0	0.988917	1.12362	0.715354	0.0825284	0.194399	0.148393	0.0343493	0.0594839	0	1.34012	1.38409	1.16295	0.368489	0.522165	0.129437	0.0650022	0.281001	0	1.35809	1.6129	1.2284	0.775243	0.311814	0.072458	0.199604	0.0991914
ARL5B	0.304344	8.58e-21	0.675399	1.61251	3.05784	0	0.244063	0.791574	0.455579	0.132577	0.18807	-0.0638529	-0.144577	-0.205199	0	0.48525	0.930932	0.609142	0.197678	0.14078	0.021294	0.0234329	-0.2128	0	0.558926	1.11055	1.15614	0.48374	0.274205	0.180324	-0.0421423	-0.0853091	0	0.660423	1.61251	1.59581	0.862736	0.319709	0.103078	-0.0113579	-0.199507
MLKL	5.03e-07	6.22e-33	0.771594	1.61186	3.05645	0	1.00068	1.04133	0.362678	0.0999394	-0.115598	-0.0796176	-0.211324	-0.119181	0	1.19535	1.12508	0.494516	0.294592	0.0955035	0.0665485	0.0482525	-0.0632446	0	1.61186	1.51021	0.968037	0.605088	0.393119	0.23393	0.162382	0.180107	0	1.36598	1.35005	0.813205	0.400194	0.0582745	0.045404	-0.134051	-0.148792
CD2AP	0.0335992	4.83e-16	0.900793	1.61037	3.05331	0	0.53789	1.32265	0.949552	0.655834	0.257124	0.0508784	0.0357198	-0.223803	0	0.779579	1.30461	1.42524	1.08053	0.483158	0.18584	-0.151438	-0.0852057	0	0.730173	1.37358	1.61037	1.37349	0.68557	0.58031	0.0837413	0.0992678	0	0.571586	1.28758	1.50412	1.42814	0.679027	0.688296	0.0105976	-0.0978996
HNRNPR	0.000804842	3.02e-26	0.466938	1.60867	3.0497	0	0.64034	1.10497	0.32652	-0.426777	-0.379518	-0.325543	-0.074387	-0.0647835	0	1.06396	1.24024	0.263695	-0.216405	-0.349902	-0.170038	-0.201622	-0.000306006	0	1.41399	1.60867	0.760159	0.143821	-0.280923	-0.144454	-0.0445813	0.0681179	0	1.19275	1.39404	0.457338	-0.234857	-0.44281	-0.170798	-0.405522	-0.408901
RRN3P3	0.0146164	1.22e-15	0.552715	1.60819	3.0487	0	0.283963	0.0906912	-0.441741	-0.631204	-0.272915	-0.3571	-0.376541	-0.391596	0	1.60819	1.05711	0.579544	0.238535	0.478082	0.0457075	0.400588	0.445068	0	1.27926	1.18074	0.199339	-0.123275	-0.313856	-0.507761	-0.146272	-0.484077	0	1.4593	1.16146	0.378958	0.0973913	-0.151665	-0.226166	-0.50342	-0.310906
PARP10	0.00328851	9.83e-19	0.831682	1.60736	3.04694	0	0.584778	1.08161	0.833448	0.379688	0.0569569	0.195445	0.269248	0.0104193	0	0.381086	0.822898	0.526824	0.364666	0.157941	0.0457559	-0.0341051	-0.00239808	0	1.20547	1.58423	1.60736	1.18799	0.864428	0.706598	0.123266	0.487861	0	0.872815	1.58902	1.36636	1.06616	0.492452	0.24654	-0.00314764	-0.185195
SEC24D	0.00758179	6.07e-27	0.920747	1.60488	3.04171	0	0.519106	1.04846	0.445328	0.112912	-0.0773324	-0.105381	-0.257187	-0.101002	0	1.01343	1.01478	0.431086	0.203842	0.0138536	-0.131474	-0.0762523	-0.0433777	0	1.36505	1.44521	0.94986	0.546371	0.215534	0.180689	0.148048	0.0882033	0	1.55502	1.60488	0.979199	0.651175	0.120252	0.0498294	-0.0868006	-0.0902647
RAB12	0.0840233	8.56e-22	0.497012	1.60198	3.0356	0	0.462599	1.06985	0.655809	0.361559	0.0721356	0.00596396	0.067448	-0.0569056	0	0.732562	1.13479	1.05477	0.467641	0.354741	0.0873936	0.320014	0.00235595	0	1.03612	1.55073	1.30347	0.744524	0.445074	0.353999	0.125549	0.0340345	0	1.08916	1.60198	1.49077	1.02406	0.531743	0.552317	0.0949598	-0.102901
DYNLT3	0.435627	4.4e-19	0.0252148	1.59945	3.03028	0	0.957843	0.970173	0.81775	0.0634058	0.255422	0.300276	0.131971	-0.0656544	0	1.23437	1.22908	0.509617	0.371034	0.27082	0.0822094	-0.0841809	0.292206	0	1.48036	1.59945	1.05448	0.423546	0.31461	0.309645	0.0605143	0.305091	0	1.08211	0.809728	0.740487	0.0174171	-0.111787	0.0506918	-0.227405	-0.499148
ZNF496	0.00202945	8.87e-17	0.295584	1.59661	3.02432	0	0.321279	0.819691	0.485534	0.153446	0.269094	-0.0794051	-0.209873	0.0395493	0	0.845326	1.04961	0.799711	0.279671	0.27939	-0.0133822	0.208009	-0.303317	0	1.0493	1.33026	0.831069	0.840072	0.657059	0.47164	0.0364255	-0.0961991	0	1.08696	1.59661	1.09202	1.36864	0.735282	0.526363	0.20454	-0.115687
ZNF613	0.0637929	5.12e-16	0.681196	1.59537	3.02173	0	0.987817	0.606958	0.101588	0.0945363	0.28902	-0.276922	-0.142618	-0.12722	0	1.26652	0.648834	0.130918	0.136609	0.16943	0.124149	0.0645734	0.30858	0	1.55809	0.969785	0.474162	0.146594	0.255711	0.244591	0.158798	-0.0933184	0	1.59537	1.05108	0.345813	0.109914	-0.209413	0.0755018	-0.360981	-0.170274
UTP18	0.121536	1.32e-22	0.653752	1.59427	3.01941	0	0.735681	0.257725	-0.338203	-0.0848238	-0.110778	-0.192137	-0.318321	-0.111371	0	1.20832	0.522895	0.13654	-0.11503	-0.329054	-0.191548	-0.0347485	0.0310653	0	1.54103	0.958832	-0.0650925	-0.0325097	-0.0905643	-0.0478108	-0.119089	-0.27313	0	1.59427	0.934338	-0.0831236	-0.279983	0.139785	0.156423	-0.0227149	-0.0633057
PCED1B-AS1	0.00464541	1.37e-20	0.301138	1.59189	3.01444	0	1.0316	0.308536	-0.19704	0.117117	-0.0378455	-0.294643	-0.38767	-0.230668	0	1.57788	0.701493	0.346629	0.109453	0.534651	0.000112467	-0.300697	-0.108612	0	1.59189	0.939287	0.244715	0.449231	0.448017	0.154868	0.0391522	-0.012681	0	1.35735	0.687876	0.149479	0.370164	0.0397667	-0.0679626	-0.177035	-0.31819
C1orf228	0.131809	8.44e-13	0.824	1.59128	3.01317	0	0.137786	0.22164	-0.128669	-0.279149	-0.63269	-0.40068	-0.102732	0.0814943	0	0.430577	0.106513	0.260458	-0.204056	-0.308951	-0.238071	-0.0388491	-0.167691	0	1.02474	0.764935	0.560408	0.0700474	-0.276894	-0.0849212	-0.253086	0.081239	0	1.59128	1.48539	0.972467	0.178102	0.0958763	0.351703	0.234272	0.413572
IL15RA	0.00103292	5.07e-22	0.139421	1.58984	3.01015	0	0.357147	0.938285	1.03479	-0.0548888	-0.139293	-0.233384	-0.210166	0.0556932	0	0.27125	1.00587	1.01108	0.513923	0.236219	-0.0731379	-0.353902	-0.195166	0	0.951837	1.50606	1.58984	0.916895	0.403628	0.034344	-0.180646	0.273077	0	0.69719	1.46239	1.30208	0.901148	0.302272	0.174396	0.201763	-0.0124806
GPR171	0.00289784	5.73e-16	0.481084	1.58653	3.00325	0	0.504844	1.25146	0.454925	0.434001	0.0603865	-0.0360964	0.102138	-0.0159753	0	0.946157	1.58653	1.13169	0.687349	0.245802	0.0389355	-0.273848	0.0656167	0	0.81662	1.45948	0.684734	0.828292	-0.193488	0.0169694	-0.0498467	-0.263096	0	0.819992	1.09625	0.964975	0.222706	0.149132	-0.0805831	-0.307489	-0.172322
TTBK2	0.000120828	1.17e-24	0.283772	1.58627	3.00271	0	0.778708	0.768914	0.00930056	0.0569477	-0.0480638	-0.106876	-0.0292963	-0.187245	0	0.881205	0.755126	0.09823	0.0648509	-0.070017	-0.00302241	0.0988743	-0.150072	0	1.37483	1.11438	0.299027	0.105949	0.00889074	0.105768	0.0309977	-0.152904	0	1.58627	1.35099	0.452144	0.12308	0.0986841	0.310979	0.0597508	-0.158858
HNRNPF	0.00131791	1.21e-28	0.226905	1.58539	3.00088	0	0.966513	0.962128	0.327378	-0.100281	0.080307	-0.152118	-0.157469	-0.0207211	0	0.9166	0.854545	0.266357	-0.271474	-0.133835	-0.223127	-0.285112	-0.19492	0	1.30487	1.39488	0.586839	0.110145	0.17353	-0.00347125	-0.0988285	-0.023516	0	1.58539	1.54975	0.824967	0.0517671	0.126717	0.207467	0.0528166	-0.0504447
DISC1-IT1	0.00742547	2.49e-15	0.014736	1.57924	2.98812	0	0.0820613	0.938014	0.532593	0.774813	0.39664	0.0404596	0.0184896	0.188307	0	0.377587	1.23382	1.29913	0.942759	0.476596	0.288227	0.315987	0.0315647	0	0.564149	1.32645	0.911517	0.864461	0.382426	0.211794	-0.151614	0.109238	0	0.572494	1.57924	1.18451	0.618244	0.19975	-0.299127	-0.2797	-0.714454
ID3	0.0214779	3.96e-18	0.373447	1.57705	2.98359	0	0.728942	0.245255	0.260651	-0.124227	0.131814	0.0570312	0.0255248	0.0417525	0	0.755171	0.488533	0.254499	-0.105674	0.0144641	-0.0597153	0.22952	-0.163234	0	1.26319	0.609949	-0.117113	0.120307	-0.123646	-0.246981	-0.231451	-0.155446	0	1.57705	0.392427	-0.000663232	-0.219827	-0.116571	-0.081382	-0.148699	-0.0911097
CDCP1	0.54691	2.34e-20	0.0466594	1.5708	2.9707	0	0.652323	0.834686	0.437328	0.197536	0.159623	0.163299	-0.120045	0.0243652	0	1.12102	0.958421	0.427601	0.0586266	0.0291494	0.142585	0.221411	0.0400483	0	1.0172	1.12409	0.362827	-0.0381149	0.115986	-0.282694	-0.144437	-0.0610575	0	1.55654	1.5708	0.827599	0.717973	0.671864	0.576523	0.404724	0.373816
NOL10	0.105175	2.73e-24	0.794062	1.56703	2.96294	0	0.925562	0.944758	0.256799	-0.0248744	-0.0596003	-0.0215585	-0.0272543	-0.101126	0	1.09198	0.922841	0.168976	-0.322769	-0.375538	-0.165444	-0.0567601	0.00137668	0	1.32415	1.14017	0.17349	-0.184949	-0.189766	-0.229672	-0.109774	-0.144003	0	1.56703	1.33502	0.305297	-0.0858995	-0.0248186	0.157074	-0.253979	0.0784823
VPS13C	0.0188397	6.56e-25	0.993568	1.56609	2.96101	0	-0.168187	1.08982	1.43567	0.399803	0.0815859	-0.0539611	-0.0761698	-0.0842363	0	-0.221005	1.12891	1.56609	0.658073	0.165255	-0.00451016	0.121501	0.0813662	0	-0.238335	1.10621	1.46469	0.62319	-0.0869625	-0.10759	-0.0448295	-0.235737	0	-0.43176	0.973954	1.36524	0.670703	0.0135692	0.108585	-0.283809	-0.550272
FHDC1	0.00164192	1.15e-21	0.336285	1.56321	2.9551	0	0.361895	0.644045	0.52968	-0.353117	0.2659	-0.448188	-0.296315	-0.11778	0	1.12239	1.52028	1.19115	0.513271	0.543344	-0.019922	-0.166265	-0.0840933	0	1.01146	1.44871	1.51948	0.491668	0.509419	-0.34465	-0.0916548	0.240571	0	1.03364	1.4625	1.56321	0.583525	0.321449	-0.0422705	-0.0718949	0.00364125
GSTK1	0.000101009	6.57e-28	0.916158	1.5603	2.94916	0	0.832128	1.21614	0.936823	0.178886	-0.230888	-0.0634427	-0.0708842	-0.0695598	0	1.06761	1.236	0.965288	0.494172	-0.0622362	0.0769636	-0.0699101	-0.00456644	0	1.31424	1.5603	1.4024	0.878673	0.305027	0.268313	-0.0509406	0.276288	0	1.25	1.51899	1.18669	0.888205	0.0637159	0.144468	0.112634	-0.162349
NT5C3A	0.000289584	1.71e-23	0.686797	1.55966	2.94785	0	0.45512	1.06328	1.1446	0.459092	0.496903	0.161434	0.126016	-0.0188398	0	0.470186	1.08918	1.12612	0.784491	0.634016	0.304778	0.0989037	0.0761256	0	0.55498	1.27883	1.55966	1.3339	1.13995	0.828112	0.367242	0.375853	0	0.517542	1.11028	1.41283	1.3489	1.1006	0.628136	0.090893	-0.283491
GPR65	3.18e-07	2.29e-33	0.517346	1.55827	2.94501	0	1.14006	1.24	0.833469	0.2814	0.0511619	-0.00898941	-0.023976	-0.0595362	0	1.3432	1.22888	0.829612	0.473846	0.254505	0.155855	-0.0806256	0.044082	0	1.52916	1.53122	1.26593	0.761998	0.476864	0.323328	0.132066	0.127764	0	1.55827	1.51528	1.26452	0.816549	0.398862	0.30439	0.0217972	-0.146888
GADD45B	0.000320739	5.35e-31	0.536876	1.5555	2.93935	0	1.24208	1.2842	1.02201	0.356521	0.379399	0.166536	0.143874	0.0603633	0	1.25913	1.20178	0.984992	0.443774	0.369696	0.207876	-0.100808	0.0258731	0	1.47428	1.46526	1.41736	0.794472	0.58008	0.320796	-0.0405509	0.23125	0	1.54775	1.5555	1.41513	0.838834	0.315331	0.261357	0.0753266	0.0393772
RUBCN	0.124121	6.7e-27	0.879427	1.55455	2.93743	0	0.236677	1.08411	0.879192	0.446179	0.27214	0.192873	0.0476412	-0.00454007	0	0.494871	1.23696	1.27005	0.590536	0.471676	0.155441	0.142789	0.127286	0	0.567855	1.43143	1.38437	0.793633	0.395969	0.426619	0.209257	0.141044	0	0.63546	1.55455	1.37638	1.14658	0.528176	0.534815	0.318409	-0.0367309
CARD16	0.0143613	4.66e-20	0.939812	1.55416	2.93664	0	1.18269	1.14577	0.608004	0.216691	0.396485	0.26988	0.124054	0.149071	0	1.47312	1.34073	0.797294	0.627952	0.370785	0.304819	-0.0157908	0.0391354	0	1.55416	1.44294	1.05108	0.819271	0.797129	0.412285	0.250034	0.0985701	0	1.52321	1.37085	1.10913	0.614142	0.12239	0.154662	0.00181192	-0.274769
VRK2	0.0325271	1.69e-21	0.543053	1.55388	2.93606	0	0.192849	1.11146	1.17883	0.546386	0.176911	0.211719	-0.158402	-0.12566	0	0.439169	1.20989	1.09473	0.79134	0.210829	0.278207	0.410981	0.121815	0	0.700887	1.55388	1.38016	1.12693	0.7252	0.566421	0.339099	0.105247	0	0.567515	1.20677	1.2798	1.12987	0.512704	0.562877	0.164106	-0.298994
PLSCR4	0.399514	1.17e-12	0.848099	1.55012	2.92841	0	0.646556	0.425023	0.255202	-0.0937448	0.00494834	-0.213152	0.182203	0.0509753	0	0.891966	0.663463	0.16207	-0.0367482	0.0649247	-0.0764773	-0.219631	0.0379496	0	1.55012	1.13413	0.258301	0.168453	0.244748	0.0234685	-0.134905	-0.0976076	0	1.39331	1.42098	0.599839	0.0293193	0.0136302	-0.167639	-0.0778298	-0.073562
OR52H1	0.131091	1.21e-15	0.149711	1.54745	2.923	0	0.246526	0.451914	0.538951	-0.0791086	0.0165039	-0.26458	-0.186264	-0.15701	0	0.58431	0.96572	0.667563	0.309288	0.186765	0.226601	0.173019	0.171152	0	0.679898	1.05835	0.688257	0.268962	0.104593	0.323478	0.167249	-0.128957	0	0.69436	1.54745	1.33726	0.197827	0.400816	-0.00485637	0.129804	-0.143912
NAT8B	0.322672	1.33e-16	0.698957	1.54187	2.91172	0	0.264597	0.499104	0.207672	-0.0783101	-0.135038	-0.00564954	-0.118624	-0.212471	0	0.285711	0.59416	0.188543	-0.0677989	-0.0161343	-0.163	-0.163123	-0.0397941	0	0.804888	1.15583	0.933933	0.384993	0.178438	0.0393174	-0.0110706	0.0645696	0	0.84404	1.54187	0.993984	0.603354	0.140424	0.153102	0.134391	0.0560908
DISC1	0.143524	4.56e-15	0.750344	1.5408	2.90956	0	0.616686	0.729373	0.458426	0.25646	0.496676	-0.0254375	0.0546731	0.305954	0	0.806433	0.884853	0.49348	0.321622	0.191777	0.0159832	0.169041	-0.101392	0	0.713046	0.999488	0.873589	0.224322	0.198449	0.0624729	-0.165829	-0.155633	0	1.29804	1.5408	1.31428	1.06793	0.373476	0.270011	0.0645417	-0.161573
LOC105370969	0.00738838	1.16e-19	0.394686	1.53678	2.90145	0	0.68654	0.439308	-0.185866	-0.084813	-0.484409	0.0727738	0.0421268	-0.344838	0	1.04528	0.132599	-0.0691647	-0.0486541	0.152254	0.0064304	-0.352606	-0.0459291	0	1.18113	0.853544	-0.0888007	-0.0924822	0.206826	-0.13032	0.361047	0.156661	0	1.53678	1.02606	0.16246	-0.446948	0.151514	0.234463	0.200871	0.151505
GADD45G	0.0264543	2.62e-23	0.133066	1.53591	2.8997	0	0.949986	0.798176	0.567968	0.173119	0.27575	0.214905	0.127533	-0.00196409	0	0.882665	0.618934	0.439735	0.188095	-0.135287	0.072661	-0.0384105	-0.0334682	0	1.14372	0.960756	0.649267	0.291549	0.00808768	0.256633	0.171272	-0.0215219	0	1.53591	1.08976	0.725964	0.778334	0.319416	0.175004	0.178935	0.182461
HERC6	0.0477172	1.08e-15	0.741136	1.53211	2.89208	0	0.54999	0.850017	0.694438	0.902416	0.643871	0.467603	0.246212	0.179895	0	0.715063	0.838456	0.557152	0.770552	0.450443	0.170562	-0.15543	-0.193698	0	1.01182	1.2486	0.944957	1.49083	1.13677	0.912867	0.366297	0.182103	0	1.11504	1.14292	0.917544	1.53211	0.850454	0.639212	0.154717	-0.134038
LOC101928152	0.17649	7.29e-16	0.808502	1.53006	2.88797	0	0.881923	0.568458	0.153178	0.0726431	0.0296313	0.0093062	-0.278399	0.0544691	0	0.928702	1.00114	0.581056	0.180831	0.226604	0.235047	0.348714	0.221049	0	1.28405	1.42439	0.551875	0.202159	0.204914	-0.0850364	0.107488	-0.220495	0	1.53006	1.4655	0.720397	0.271247	0.338058	0.00218072	-0.183445	-0.292868
CD74	0.000668683	1.56e-23	0.906907	1.52958	2.88702	0	-0.210016	0.187006	0.955344	0.972356	0.0613223	0.0347423	0.00432934	-0.259338	0	-0.165482	0.524818	1.14563	1.15121	0.44955	0.313895	0.0916251	0.0246221	0	-0.122854	0.558583	1.33309	1.49741	0.705027	0.470517	0.0730825	0.150879	0	-0.527625	0.617424	1.17082	1.52958	0.614712	0.661765	0.288998	-0.113209
IL3RA	0.427689	9.05e-11	0.827872	1.52773	2.88331	0	-0.10243	0.175318	-0.225801	-0.00436591	-0.647549	-0.263319	-0.331313	-0.247157	0	0.323751	0.960153	0.23747	0.0654505	-0.21784	-0.21779	-0.0650308	0.00630107	0	0.567662	1.27069	0.635326	0.0372337	-0.434873	-0.167444	-0.216856	-0.169362	0	0.846981	1.52773	0.577396	-0.157498	-0.534446	-0.186704	-0.538301	-0.401971
LOC100506746	0.13032	6.35e-17	0.903078	1.52514	2.87815	0	0.568302	0.596592	-0.0629555	0.203075	0.0794033	-0.037364	-0.0601053	-0.0163397	0	1.2332	0.999275	0.285798	0.268833	0.142632	0.217058	0.15732	0.31817	0	1.36974	0.996056	0.528747	0.123311	0.0165077	-0.0657443	-0.152141	0.0119783	0	1.52514	1.28707	0.549888	0.41133	0.0106904	-0.0371247	0.0248179	-0.0618471
ISG20	0.00689968	5e-27	0.632482	1.52484	2.87754	0	0.553195	0.800376	0.680473	-0.0796819	0.112957	-0.0920487	-0.0518154	-0.182417	0	0.853381	1.03021	0.653803	0.209339	0.182492	-0.101117	-0.198372	0.0802094	0	0.811297	1.1489	0.910093	0.251618	0.17905	-0.128653	-0.0791339	-0.0184445	0	1.02134	1.52484	1.36753	0.495289	0.0989166	0.054646	-0.0605934	0.10885
SMG1P1	0.587258	3.55e-14	0.231564	1.52277	2.87343	0	0.364826	0.432004	0.371816	0.158659	0.0886913	0.0474017	-0.0249664	-0.253933	0	0.694305	0.947747	0.406455	-0.0331545	-0.0922663	-0.00284116	0.159817	-0.0799721	0	0.677337	1.04057	0.512342	-0.149095	-0.0541368	-0.172563	-0.212314	-0.118176	0	1.10272	1.52277	0.958708	0.222682	0.235548	-0.0190913	0.15609	-0.213659
TOP1	0.000288526	3.7e-34	0.531747	1.52145	2.87079	0	0.854303	1.03825	0.531417	-0.0133597	0.0140871	-0.0594079	0.0109407	-0.0272146	0	1.08502	0.992566	0.592933	0.0823715	-0.00547528	-0.0483841	-0.127564	-0.0139896	0	1.39612	1.45145	0.902928	0.277632	0.0896847	0.0155151	0.0520874	0.0864513	0	1.4212	1.52145	0.92321	0.355902	0.12942	-0.0167847	-0.0804081	0.0152216
PSMA4	0.000244713	6.9e-28	0.887711	1.52142	2.87073	0	0.428966	1.21	0.886534	0.0640831	-0.0186615	-0.0680252	-0.0345771	-0.132462	0	0.554726	1.21973	1.05486	0.392498	0.101786	0.0203449	-0.0236494	0.129486	0	0.756747	1.52142	1.50636	0.759172	0.33371	0.290158	0.295374	0.281102	0	0.658177	1.14946	1.26287	0.615713	-0.0728289	0.108757	-0.250106	-0.142336
RIF1	0.0293605	1.81e-28	0.6936	1.52098	2.86985	0	0.752989	0.735036	0.238837	-0.231531	-0.163008	-0.185602	-0.208049	-0.169583	0	0.996739	0.819138	0.282176	-0.113049	-0.166747	-0.275454	-0.148204	-0.0983032	0	1.50219	1.26971	0.541632	0.000431666	-0.213555	-0.111512	-0.0321307	-0.0194622	0	1.52098	1.27173	0.498899	-0.11784	-0.387042	-0.421123	-0.355707	-0.334169
WSB2	4.44e-05	3.94e-26	0.528467	1.52058	2.86906	0	0.890984	1.0893	0.616316	0.200005	0.11997	-0.0444458	-0.0874927	-0.111926	0	1.0907	1.11828	0.776924	0.292732	0.233645	0.0584255	0.114553	-0.0755903	0	1.38606	1.38378	1.00851	0.500763	0.321066	0.093516	0.0163444	0.0360961	0	1.52058	1.38099	0.831234	0.543324	0.117567	0.183708	-0.0944639	-0.241914
FZD5	3.29e-07	1.87e-33	0.739772	1.51691	2.86177	0	0.759813	0.962997	0.347075	-0.228677	-0.029975	-0.0802868	0.0663121	-0.164982	0	1.14883	1.11752	0.650617	-0.139152	-0.00446887	-0.0238566	-0.105173	-0.225991	0	1.4405	1.50334	0.874235	0.198342	0.00646524	-0.0593271	-0.0779426	0.103918	0	1.29564	1.51691	0.9188	0.133133	0.178019	-0.0407409	-0.0981596	0.0155859
LOC101929735	0.00218011	1.45e-15	0.448503	1.51611	2.86018	0	0.303957	0.86507	1.12763	0.486756	0.716895	0.371842	0.351591	0.203633	0	0.358748	1.23505	1.45362	0.908628	0.763379	0.439465	0.268486	0.492865	0	0.591677	1.30493	1.51611	1.08102	0.90361	0.787009	0.462625	0.599284	0	0.135058	0.850586	0.983764	0.451021	0.30453	0.038929	0.0885342	-0.067793
CD40	0.206235	1.21e-09	0.535084	1.51471	2.85741	0	0.280615	0.555199	0.634291	0.318537	-0.0538028	0.0678714	0.111374	-0.0532228	0	0.377995	0.702491	1.07314	0.476302	0.170383	0.322414	0.286166	0.0365378	0	0.831514	1.1143	1.29954	0.966422	0.613943	0.333847	0.222963	0.313598	0	0.709523	1.12997	1.51471	1.00192	0.527482	0.634668	0.235234	0.126127
HDAC4	6.07e-05	1.14e-28	0.292938	1.51468	2.85735	0	0.580833	0.825985	0.341184	-0.0765318	-0.00593782	-0.0165323	0.00659903	-0.0766913	0	0.954406	1.02986	0.436533	0.210592	0.173265	0.0537636	0.139254	-0.0175719	0	1.39363	1.37846	0.798609	0.104297	0.234483	0.014945	0.150501	0.204382	0	1.31184	1.51468	0.747774	0.430386	-0.0373952	-0.00859792	0.0923851	0.0379289
GNB4	0.000216397	2e-27	0.673514	1.51096	2.85	0	0.774391	1.16853	0.767847	0.250463	0.224464	0.0100775	0.00442313	0.0205699	0	0.973473	0.988302	0.654331	0.313684	0.0524103	-0.213665	-0.0467429	-0.102731	0	1.37469	1.51096	1.04645	0.709171	0.405026	0.221358	0.118377	0.173343	0	1.30796	1.39567	0.828961	0.461929	0.236467	-0.0591046	-0.239556	-0.301492
PI4K2B	0.0600132	1.12e-17	0.582668	1.51054	2.84917	0	0.409751	0.975257	0.671034	0.340675	0.0908016	-0.0471879	-0.0126807	-0.0111895	0	0.652904	0.984163	0.867657	0.457985	0.115912	-0.0118735	-0.15215	-0.0920576	0	0.938573	1.51054	1.20953	0.876577	0.325748	0.483982	0.347325	0.142733	0	0.591126	1.01167	1.05363	0.746358	0.326221	0.14226	-0.331096	-0.138512
NLRC5	0.0171151	7.36e-26	0.990079	1.50735	2.84288	0	1.34146	1.44188	1.04861	0.156815	0.159897	0.0564994	0.132943	-0.00496142	0	1.12935	1.26785	1.00411	0.336071	0.0213119	-0.134312	-0.056847	-0.0363658	0	1.50291	1.49365	1.31684	0.497178	0.0549984	-0.0569367	-0.0117614	0.00985566	0	1.45936	1.50735	1.27516	0.883784	0.104429	-0.0375034	0.0344089	-0.120246
LPCAT2	9.83e-05	9.43e-33	0.58028	1.50563	2.83948	0	0.787808	1.08327	0.772109	0.0212393	-0.119956	-0.21227	-0.108229	-0.117701	0	1.02236	1.13652	0.771177	0.0997677	0.0583669	-0.0735589	-0.141485	0.0135485	0	1.36317	1.50563	1.17036	0.299517	0.0805716	0.0373265	0.00829538	0.229612	0	1.23255	1.42492	1.03243	0.265243	-0.154091	-0.0391909	-0.121847	-0.0954169
GPR84	0.170865	1.04e-13	0.481491	1.50445	2.83717	0	0.25431	0.365651	0.465645	-0.0323674	-0.0162864	-0.234311	-0.147643	-0.260122	0	0.488453	0.683766	0.636777	0.306442	0.236473	0.124597	-0.149726	-0.125024	0	0.505923	0.999914	1.26252	0.834335	0.537774	0.380064	0.0414882	0.0682412	0	0.706132	1.25853	1.50445	0.923464	0.448209	0.233269	0.120291	0.248406
ANKFY1	0.000955383	1.82e-24	0.988874	1.50395	2.83618	0	0.494646	1.04047	0.607245	0.156244	0.0316095	0.00202712	-0.0199919	0.0682858	0	0.755674	1.00356	0.60645	0.426589	0.137239	-0.0213117	-0.0466365	-0.0985499	0	1.16272	1.36491	1.08493	0.800952	0.457436	0.326062	0.186421	0.229139	0	1.14318	1.50395	1.04878	0.851499	0.229375	0.175292	-0.0143655	-0.106314
MAFF	0.0904555	1.71e-23	0.1438	1.50343	2.83516	0	1.11479	0.997831	0.293207	-0.373994	-0.252867	-0.397938	-0.0806928	-0.231441	0	1.2101	0.975543	0.764859	-0.0817406	-0.343301	-0.451115	-0.138974	0.00203715	0	1.50343	1.09911	0.638328	-0.503038	-0.460324	-0.689298	-0.310935	0.0392648	0	1.36892	1.3437	0.936384	-0.145964	-0.802652	-0.70864	-0.666493	-0.597222
MIR4496	3.15e-05	2.03e-21	0.410798	1.50282	2.83396	0	0.976819	0.74194	-0.0590275	0.00935624	-0.207145	-0.26125	-0.503998	0.140653	0	1.22949	1.03155	-0.0556755	0.113034	-0.327243	-0.480101	-0.0324095	-0.214471	0	1.25286	1.45638	0.469301	0.00239601	-0.42812	-0.0655242	-0.340543	0.18208	0	1.35792	1.50282	0.49636	-0.288721	-0.775228	-0.423469	-0.449605	-0.527753
MICALL1	0.00239946	5.82e-26	0.0371176	1.49993	2.82828	0	0.238356	0.69552	0.624951	0.245062	0.141514	0.0423717	0.0217226	-0.222555	0	0.376402	1.04331	0.996638	0.615855	0.476174	0.30545	0.0147416	0.163684	0	0.53977	1.31299	1.26365	0.726259	0.491483	0.481385	0.1131	-0.00366304	0	0.698338	1.49993	1.20754	1.16465	0.690394	0.583769	0.543686	0.33849
CLEC6A	0.338085	1.01e-12	0.370871	1.49927	2.827	0	0.184541	-0.0918867	0.199243	0.432528	-0.0503799	-0.17578	-0.00924308	-0.28902	0	0.04641	0.32424	0.129231	0.492943	-0.0399819	-0.0251726	-0.286314	-0.252472	0	0.563505	1.07579	1.25811	1.49927	0.435875	0.749501	0.0449155	0.185778	0	0.418376	1.04576	1.01675	1.06302	0.430626	0.604951	-0.101983	0.0190352
BMPR2	0.01993	1.13e-17	0.945822	1.49709	2.82272	0	0.0559568	0.604635	0.34242	0.0969951	-0.0249607	-0.140835	-0.211231	-0.0600418	0	0.409633	0.93747	0.536089	0.390448	0.23161	0.116866	-0.119512	-0.135215	0	0.767588	1.27849	0.995665	0.787125	0.495462	0.325719	0.12678	0.116175	0	0.920633	1.49709	1.21646	0.953855	0.476787	0.600392	0.200804	-0.0442384
SERPINB9P1	0.354758	2.12e-14	0.947864	1.4969	2.82235	0	0.416275	1.08504	0.843033	0.266854	0.246338	0.14867	0.131847	-0.002993	0	0.532167	1.02407	0.939337	0.541381	0.0975031	0.186333	0.0957059	0.00236002	0	0.887171	1.35888	1.49625	1.16662	0.375998	0.351963	0.293335	0.09161	0	0.727278	1.4969	1.43196	1.18408	0.405317	0.32999	0.218079	0.0428425
PARP9	0.000558839	2.95e-23	0.591645	1.49656	2.82169	0	1.25103	1.33247	1.05075	0.359707	0.232135	-0.0219028	0.112588	-0.0150621	0	1.08937	1.14642	0.980415	0.492367	0.121317	-0.0164613	-0.200921	-0.0712776	0	1.39395	1.49656	1.4154	1.04719	0.619263	0.380255	0.0880345	0.215527	0	1.19011	1.32803	1.39352	0.973357	0.485563	0.245187	-0.185789	-0.269445
NFKBIE	0.222454	8.19e-22	0.2368	1.49518	2.81899	0	-0.13069	0.415058	0.736857	0.300464	0.15664	0.12652	0.130836	-0.187701	0	-0.319208	0.62276	0.910139	0.596928	0.139857	0.152958	-0.0450392	-0.0255008	0	-0.370638	0.59674	1.0937	0.891262	0.244954	0.185388	-0.0804246	-0.0104304	0	-0.267126	0.89507	1.49518	1.08478	0.39555	0.427138	0.0088245	0.174954
ARHGEF3	0.00416133	4.76e-15	0.33529	1.493	2.81474	0	0.353009	0.406234	-0.0221255	-0.216082	-0.126038	-0.311401	-0.149503	-0.442366	0	0.888257	0.83647	0.461757	0.227499	0.165955	-0.0672889	-0.252837	-0.120228	0	1.32111	1.493	1.28695	0.795207	0.632441	0.519289	0.257098	0.323284	0	0.677194	1.1183	0.846745	0.557196	-0.092615	0.0453633	-0.362165	-0.32557
NUCB1-AS1	0.00216541	9.05e-30	0.973382	1.49068	2.81021	0	0.931951	1.09679	0.927298	0.0769662	0.0740304	0.0385719	0.0933348	-0.0127081	0	0.95226	1.01037	0.801601	0.147443	0.0486428	0.165268	-0.0120586	0.0665766	0	1.29994	1.49068	1.17568	0.315406	0.115929	0.00569668	0.0217597	0.220584	0	1.192	1.46018	1.12641	0.608484	0.124443	0.0930091	0.0128816	0.108632
RBCK1	2.09e-07	1.08e-36	0.474251	1.49019	2.80927	0	0.490422	0.964086	0.810131	0.0893204	-0.0231828	-0.13899	-0.0649522	-0.0844943	0	0.74378	1.10612	0.880718	0.355618	0.113531	-0.0118669	-0.140284	-0.0751759	0	0.959169	1.26823	1.12271	0.483598	0.176539	-0.0821724	-0.139517	0.0495576	0	1.24029	1.49019	1.2025	0.788256	0.184386	0.0680093	0.0123593	0.00464279
CYTOR	0.0639554	5.17e-19	0.988674	1.48654	2.80217	0	0.667845	0.630186	0.197919	-0.0314101	0.208066	0.0482787	-0.199031	0.0137238	0	1.23336	1.03693	0.510286	0.266759	0.378774	0.21613	0.264418	0.152016	0	1.24139	1.2188	0.355144	-0.0890387	0.294358	0.0251217	0.112292	-0.127483	0	1.41236	1.48654	0.690138	0.14956	0.240505	-0.230452	0.0602769	-0.28877
POLB	0.0326652	1.49e-26	0.81739	1.48282	2.79495	0	0.548342	1.28623	1.21991	0.391838	0.185308	0.183879	0.16662	0.022307	0	0.604394	1.29465	1.39429	0.684144	0.391789	0.102125	0.181666	0.248178	0	0.629645	1.40443	1.47726	0.699674	0.293802	0.197138	0.185903	0.242916	0	0.649285	1.28569	1.48282	0.907232	0.474137	0.313167	0.125389	0.138555
AK4	0.00591206	5.23e-17	0.98918	1.48007	2.78962	0	0.678338	0.427477	-0.114291	-0.104899	-0.237773	0.0202059	-0.170415	0.0867395	0	1.14488	0.801361	0.255264	0.239525	0.0487808	0.324577	0.161956	-0.0859383	0	1.12032	0.92122	0.302986	-0.0142494	0.0737397	-0.122549	0.0215465	0.117517	0	1.48007	1.21198	0.422286	0.30859	0.178269	-0.00327521	-0.0809788	0.111955
LOC145474	0.0188147	9.04e-15	0.786134	1.47993	2.78936	0	0.432457	0.814518	0.376537	-0.26677	0.0146325	-0.423555	-0.722447	-0.0481921	0	1.07344	1.28799	0.965044	0.376095	-0.0311635	-0.160982	0.334655	-0.111925	0	0.543595	0.9532	0.537998	-0.265409	-0.408613	-0.464716	-0.179769	-0.509828	0	1.07759	1.40699	1.47993	0.330544	0.212722	-0.710865	-0.180492	-0.74656
ATXN7	1.04e-07	1.06e-35	0.122764	1.47985	2.78919	0	0.990627	1.14277	0.723818	-0.0025353	0.179949	0.00695267	-0.0431068	-0.0731857	0	1.37068	1.30885	0.829772	0.428923	0.386911	0.133005	-0.000438106	0.0375496	0	1.47985	1.46656	1.0952	0.42994	0.276243	0.00586547	0.0347818	0.208989	0	1.4454	1.44434	1.09873	0.687312	0.252542	-0.141805	-0.0503632	-0.182388
MICB	0.00371245	2.39e-26	0.807678	1.47893	2.78742	0	0.931228	1.22328	1.00904	0.386948	0.337474	0.141328	0.102439	0.00588963	0	0.91694	1.24159	0.797415	0.487161	0.296458	0.124155	-0.0112925	-0.00669259	0	1.27322	1.4674	1.36614	0.884058	0.647843	0.372059	0.22161	0.281227	0	1.02076	1.47893	1.457	0.837332	0.480868	0.34608	0.154995	0.0322125
MFSD7	0.364809	1.09e-20	0.223983	1.47866	2.78691	0	0.373575	0.589582	0.4881	-0.0174664	-0.0671559	0.0756007	0.0337548	-0.129464	0	0.530062	0.817482	0.444771	0.131449	0.081239	0.105907	-0.0901568	0.0310656	0	0.988673	1.17029	0.818822	0.335295	0.15966	0.177058	0.0487148	0.164531	0	1.12873	1.47866	1.08095	0.5252	0.176559	0.260806	0.148632	0.0993814
NOD1	0.14677	1.74e-19	0.84026	1.47576	2.78129	0	0.286723	0.903546	0.733295	0.295294	-0.10115	-0.182917	-0.212165	-0.353934	0	0.865882	1.27409	1.08882	0.654709	0.363666	0.20243	-0.06138	-0.0185369	0	0.975829	1.41724	1.4443	1.00532	0.48064	0.417508	0.0136019	0.122793	0	1.11371	1.47576	1.42863	1.3634	0.712407	0.59921	0.190463	-0.0921445
MTHFD2	0.0995005	1.28e-24	0.89809	1.47469	2.77923	0	1.13154	1.13828	0.502884	0.329125	-0.0564445	0.0986807	-0.0717258	-0.0626246	0	1.21663	1.07606	0.695785	0.279792	0.121382	0.137998	0.165071	0.0542262	0	1.44328	1.47469	1.03404	0.644105	0.304108	0.507957	0.11548	0.21566	0	1.40178	1.472	1.07822	0.763404	0.494918	0.577315	0.0971158	0.0536556
ACSL5	0.0178274	1.46e-24	0.977789	1.47396	2.77783	0	-0.0439372	0.898379	1.18884	0.194831	0.0840265	-0.121972	-0.106638	-0.389146	0	-0.045938	0.997561	1.0256	0.561304	0.23053	0.0887231	-0.199383	0.0256898	0	0.127949	1.0619	1.47396	0.934728	0.336119	0.351612	0.017038	-0.0397796	0	0.0709367	1.02097	1.39029	0.87426	0.24466	0.309539	-0.092363	-0.112928
APOBEC3F	0.0679182	9.71e-18	0.237764	1.46989	2.77001	0	0.685698	1.37227	1.27575	0.53445	0.474116	0.59636	0.123083	0.35608	0	0.554509	1.19576	1.22528	0.472652	0.232633	0.136885	-0.0174266	0.217804	0	0.39205	1.14333	1.30268	0.567782	0.400877	-0.114223	-0.0436476	0.263047	0	0.293388	1.35626	1.46989	1.25202	0.39917	0.460567	0.171829	0.176773
C5orf56	4.6e-07	1.43e-25	0.862693	1.46986	2.76994	0	0.566557	0.95053	0.876103	0.314467	0.18665	-0.0504204	-0.233523	-0.0790796	0	0.992253	1.32934	1.33289	0.888018	0.49325	0.229275	0.137334	0.0727253	0	1.06962	1.46756	1.46986	0.980494	0.566714	0.375854	0.347747	0.28514	0	0.938119	1.46261	1.46559	1.16911	0.640607	0.216042	0.0425514	-0.243148
LINC00282	0.00699449	1.71e-27	0.956261	1.46985	2.76993	0	0.810025	1.11198	0.913003	0.220662	0.222709	0.135793	0.1298	0.101759	0	0.742627	1.11675	0.826081	0.299725	0.250915	0.0789727	0.0533711	-0.0278618	0	0.918062	1.36224	1.29743	0.506197	0.510725	0.199774	0.1317	0.288544	0	0.937817	1.46985	1.42922	0.784251	0.420443	0.17583	0.103613	0.074012
STX11	2.2e-06	3.96e-32	0.56524	1.46955	2.76936	0	1.15705	1.1904	0.809536	0.00660791	0.108195	-0.117519	-0.0607601	-0.172738	0	1.24095	1.14694	0.668146	0.195665	0.107087	0.0417278	-0.116548	-0.0617738	0	1.45657	1.28848	1.02704	0.503123	0.334385	0.0733791	-0.0286588	0.216746	0	1.46955	1.32628	1.05244	0.60407	0.315766	0.0432171	-0.0479869	-0.145641
SSFA2	0.000630637	1.32e-30	0.994495	1.4663	2.76313	0	0.838675	1.13662	0.707309	0.119442	0.145736	0.0475143	0.0457358	0.0346682	0	1.04586	1.18501	0.790991	0.389071	0.192984	0.0970109	-0.0549369	-0.0465646	0	1.21093	1.45931	1.00214	0.489928	0.22444	0.215475	0.0465712	-0.0164184	0	1.36067	1.4663	1.10038	0.659718	0.321832	0.250291	0.018725	-0.0190671
DHRS9	0.150413	3.75e-16	0.776622	1.46417	2.75904	0	0.357083	1.0746	1.2789	0.874362	1.10528	0.758447	0.547506	0.220833	0	0.353874	1.07149	1.46417	1.25955	1.08553	0.750702	0.520475	0.477366	0	0.0888619	1.04047	1.29312	1.18733	1.07606	0.966403	0.762559	0.511302	0	0.0467299	0.618421	0.899913	1.10477	1.02755	0.92754	0.844797	0.16357
PSMG2	0.0775818	1.73e-24	0.807166	1.46171	2.75435	0	0.82775	1.06625	0.336537	-0.00479897	-0.0288032	-0.0618004	-0.0586633	-0.0516383	0	1.08342	0.909222	0.357178	0.0261499	-0.11226	0.0625283	-0.0160047	0.019839	0	1.46171	1.30961	0.656076	0.334917	0.121851	0.18103	0.0869837	0.075098	0	1.4209	1.04019	0.427129	-0.0186535	-0.118222	0.0538228	-0.143744	-0.247819
C15orf48	0.447554	7.3e-10	0.150627	1.46144	2.75383	0	0.255598	0.349588	0.460485	0.0995772	0.147695	0.140723	-0.120967	0.0702892	0	0.182524	0.595192	0.688972	0.326759	-0.121686	-0.0905116	0.0386533	0.0376421	0	0.138892	0.268535	0.887542	0.678293	-0.0157683	-0.223168	-0.267148	-0.0401488	0	0.350735	0.683927	1.46144	1.21896	0.231728	0.0505191	-0.0391054	-0.358179
ACTR3C	2.11e-05	2.16e-18	0.520788	1.45743	2.74619	0	0.228643	0.65755	0.161807	-0.304088	-0.253926	-0.223804	0.0280906	-0.385733	0	0.59961	0.774576	0.673964	-0.0953165	-0.0708456	-0.117759	-0.168474	-0.395904	0	1.12735	1.45743	1.05707	0.573342	0.477918	0.50594	0.467641	0.325832	0	0.840829	1.05079	0.797796	0.450638	-0.265941	-0.0754898	-0.132438	-0.324019
CFAP126	0.256207	2.24e-14	0.863867	1.45735	2.74604	0	0.249956	0.74992	0.379561	-0.0705052	0.0199746	-0.228158	-0.149806	-0.0649273	0	0.198752	0.716344	0.60746	-0.103788	-0.00694568	-0.1279	-0.188596	-0.101978	0	0.457164	1.40477	1.42951	0.208368	0.141779	-0.025452	0.0268475	-0.0399372	0	0.673096	1.44306	1.45735	0.810069	-0.0555145	-0.0181163	0.110517	-0.0584472
LOC102724897	0.000217732	1.64e-14	0.184969	1.4563	2.74404	0	0.397265	0.80625	0.549298	0.181818	0.293862	-0.183122	0.24014	0.0974292	0	0.748777	1.08425	0.49465	0.488805	0.463792	0.269334	-0.143288	0.250859	0	0.984869	1.4563	1.30302	1.05265	0.919014	0.52854	0.467652	0.893819	0	0.765262	1.16211	1.09625	0.507383	0.143229	-0.121187	-0.152413	-0.0116593
MEIS3	0.0643623	1.73e-07	0.182854	1.45457	2.74075	0	0.636863	0.775291	1.08417	0.564239	1.07131	0.484604	0.369713	0.414516	0	0.69594	0.755676	0.0530405	0.176397	0.151607	0.519685	0.510809	0.784838	0	0.662488	0.570365	0.469948	0.0730908	0.353048	-0.0661233	-0.0815946	-0.33096	0	1.33239	1.45457	0.781899	0.557184	0.724255	0.902994	0.661435	0.479318
PSMA2	0.170943	1.93e-23	0.777438	1.45292	2.73761	0	0.28884	1.01111	0.514384	0.056661	-0.121759	-0.0323368	-0.154081	-0.0821305	0	0.655956	1.09855	0.484656	-0.0447584	-0.12384	-0.109495	-0.221863	-0.00912473	0	0.871453	1.45292	0.86725	0.0891244	0.113615	0.397669	0.0995586	0.0615321	0	0.859156	1.44949	0.889367	0.0838373	-0.174334	0.153389	-0.213092	-0.186805
H6PD	2.48e-05	2.39e-20	0.0255352	1.45291	2.7376	0	0.64903	0.464169	0.0238241	-0.281659	0.0658098	0.00531465	-0.10752	-0.209343	0	0.906672	0.886148	0.377874	0.141141	0.392444	0.234133	0.259285	0.322228	0	1.45291	1.17122	0.324545	0.0294664	0.217769	0.212601	-0.0560202	0.107659	0	1.3406	1.34526	0.70702	0.113465	-0.0100125	0.121426	0.200668	-0.146592
HIVEP2	1.66e-05	1.77e-29	0.718562	1.45289	2.73756	0	0.611745	1.0915	0.914153	0.207692	0.109218	-0.030128	-0.00166606	0.0822376	0	1.02711	1.14504	0.933637	0.441484	0.151842	0.0161261	-0.0432734	0.00108354	0	1.30842	1.40739	1.37929	0.688959	0.288661	0.0662953	0.0961	0.20847	0	1.23581	1.45289	1.19518	0.64179	0.0689176	-0.149652	-0.250507	-0.249921
LOC105369968	0.0510006	2.72e-27	0.135458	1.45077	2.73355	0	0.862443	0.676757	0.0411142	-0.046285	-0.0567142	-0.337684	-0.315596	-0.280171	0	0.951262	1.00328	0.472024	-0.191268	-0.00983672	-0.0665854	-0.131073	-0.108688	0	1.355	1.45077	0.917754	0.144432	0.199799	0.151999	0.193557	0.267298	0	1.12417	1.30562	0.600505	-0.228456	-0.496811	-0.644362	-0.471997	-0.336047
KIAA0040	7.49e-06	1.51e-26	0.935503	1.44904	2.73027	0	1.06758	0.962802	0.460532	0.0765713	0.0977841	-0.0931048	0.0301726	0.0019137	0	1.16074	0.854436	0.267904	0.120847	0.144017	-0.0888887	-0.33156	-0.261798	0	1.44904	1.21512	0.824698	0.528819	0.402331	0.267063	-0.0292774	0.252851	0	1.4448	1.1629	0.810859	0.518892	0.155422	0.0150764	-0.150025	-0.195335
RCVRN	0.1869	9.52e-15	0.169053	1.44667	2.72578	0	0.29864	0.0602689	-0.0842297	-0.600557	-0.383106	-0.0794461	-0.226422	-0.213864	0	0.807441	0.573547	-0.0219924	-0.247746	0.125132	-0.175112	0.125318	0.000618774	0	1.09875	1.01265	0.306399	0.0381571	-0.246293	-0.234005	-0.143769	0.0169855	0	1.44667	1.04981	0.460415	0.0190666	-0.120543	0.251993	0.227387	-0.184091
BBX	0.00970195	7.23e-30	0.99213	1.44407	2.72088	0	-0.0820424	0.805	0.819825	0.0353974	-0.105641	-0.0335777	-0.0919824	-0.179216	0	0.322135	1.1765	1.07623	0.346607	0.233804	0.209519	-0.00563075	0.0950832	0	0.420205	1.33811	1.36116	0.532911	0.23702	0.178827	0.17815	0.145431	0	0.367752	1.44407	1.40387	0.644783	0.248305	0.185579	-0.0419937	-0.197925
HLA-DQB2	0.000858875	2.16e-15	0.721019	1.44405	2.72084	0	0.267597	0.6071	0.581702	0.323922	0.0545922	-0.186369	-0.159497	-0.000801105	0	1.11597	1.24697	1.44405	0.745759	0.715373	0.597287	0.495213	0.656041	0	1.00702	1.02668	1.09749	0.659571	0.589986	0.17611	0.0656164	0.104273	0	0.70147	1.07591	1.01854	0.652253	0.462619	-0.0677007	-0.113639	-0.16884
LIMK1	0.516895	3.76e-21	0.748559	1.44175	2.7165	0	0.79568	1.09063	0.887303	0.106605	0.0931957	0.12561	0.0739149	0.118429	0	0.808116	1.1494	0.929362	0.224012	0.0702295	0.25729	0.229446	0.136245	0	0.970386	1.3637	1.44175	0.660176	0.448376	0.254588	0.303606	0.554856	0	0.746445	1.25169	1.21986	0.91398	0.138841	0.33591	0.452762	0.359436
DTX3L	1.28e-05	4.16e-26	0.510386	1.43938	2.71204	0	1.14065	1.2496	0.928351	0.221714	0.178488	0.0157244	0.0866786	0.0808213	0	1.00109	1.04302	0.845157	0.38885	0.100278	-0.0004913	-0.170125	-0.0617014	0	1.42845	1.43938	1.32142	0.934323	0.512736	0.310983	0.168887	0.287184	0	1.10442	1.16828	1.06029	0.65133	0.249126	-0.0146349	-0.249685	-0.323548
NPC2	5.16e-07	1.12e-25	0.00933581	1.43804	2.70953	0	0.491528	1.00064	1.26991	0.338173	0.176178	0.0491458	0.0793278	-0.228621	0	0.0969205	0.695206	0.981739	0.399762	0.14142	-0.119182	-0.30323	-0.20041	0	0.414903	0.990107	1.43804	1.05404	0.460681	0.295311	-0.125493	0.142011	0	0.318668	0.86781	1.18595	0.968055	0.216671	0.30246	-0.142667	-0.418123
NAPA	1.86e-07	3.16e-29	0.162521	1.43554	2.70484	0	0.784393	1.093	0.855145	0.175305	-0.186403	-0.164868	-0.117407	-0.179829	0	1.0362	1.12155	0.938761	0.523656	0.217991	0.131959	-0.288704	0.0521825	0	1.33392	1.43554	1.4254	1.07884	0.486471	0.381762	0.011488	0.301154	0	1.05519	1.35651	1.16547	1.04104	0.258302	0.146155	-0.117109	-0.239929
KCNJ15	0.0221024	4.86e-21	0.612357	1.43467	2.7032	0	0.784764	1.01655	0.578568	0.0394676	0.225547	-0.111224	0.000321438	0.207281	0	0.788822	0.877789	0.527058	0.0541257	0.250373	-0.0624404	-0.0110209	-0.0892084	0	0.983407	1.11933	0.775742	0.300255	0.370582	0.165845	0.100727	0.133552	0	0.987199	1.43467	1.32432	0.66553	0.446715	-0.0872802	-0.0729878	-0.0950787
MTVR2	1.28e-05	1.89e-21	0.833841	1.43449	2.70286	0	0.955046	0.766731	0.353416	0.00264653	0.490393	-0.0795631	-0.139419	-0.00578509	0	1.09465	0.92147	0.288991	0.180575	0.396851	-0.086822	-0.0739349	0.024059	0	1.09947	0.907409	0.473943	0.0171449	0.228983	-0.304513	-0.328344	-0.32094	0	1.33518	1.43449	0.745446	0.312152	0.0672201	-0.362257	-0.281061	-0.379665
TMEM60	0.00213621	8.98e-22	0.524354	1.43444	2.70278	0	0.865086	0.752991	0.218388	-0.00930719	0.0427492	0.198383	0.00538321	0.0489045	0	1.22937	1.06242	0.663897	0.444209	0.401114	0.343493	0.180068	0.268286	0	1.43444	1.30046	0.76871	0.468782	0.496301	0.459084	0.304361	0.227606	0	1.42043	1.19143	0.691689	0.363187	0.390917	0.410512	0.110782	0.0405789
LOC102724552	0.00268031	6.48e-21	0.052088	1.43059	2.69556	0	0.801124	0.908847	0.857117	0.0692948	0.105685	0.222285	0.133177	0.457122	0	1.01803	1.39768	1.14779	0.719358	0.574596	0.32456	0.112961	0.34042	0	1.05988	1.26168	1.08966	0.655814	0.408389	0.321057	0.146236	0.138662	0	1.19059	1.43059	1.25895	0.773791	0.144749	-0.0282537	0.154352	0.0540043
ITIH4	0.0153213	8.67e-18	0.880465	1.42898	2.69256	0	0.490171	0.69156	0.682625	0.183626	0.227344	-0.00363371	0.125147	0.0377291	0	0.319036	0.621411	0.518313	0.283098	0.209527	0.16873	-0.114072	-0.0722435	0	0.685343	1.12926	1.07761	0.452648	0.285139	0.221737	0.280618	0.112674	0	0.925711	1.41732	1.42898	0.765307	0.541738	0.386015	0.11606	0.0991611
SLC26A8	0.0210606	9.6e-21	0.859197	1.42821	2.69113	0	0.954547	0.865449	0.276248	0.0949187	0.0718524	0.0331552	0.0682005	0.252402	0	0.963705	0.93909	0.353897	0.059685	0.0910296	-0.042388	0.0590522	-0.176014	0	1.14928	1.30526	0.76732	0.438517	0.39314	0.219329	0.238141	0.358866	0	1.22239	1.42821	1.01812	0.483761	0.184199	-0.00273433	0.155132	0.099654
SRP19	0.0193868	1.79e-17	0.693794	1.42454	2.68429	0	0.555044	0.750119	0.117891	-0.341622	0.0798839	-0.0547042	-0.0184189	0.116336	0	0.593308	0.918096	0.589103	0.0148528	0.139963	-0.0553234	-0.0952817	0.0892724	0	0.852363	1.155	0.793735	0.296269	0.251078	0.169038	0.14403	0.0949061	0	0.89671	1.42454	1.08955	0.557698	0.0725083	0.158135	0.0851945	0.196051
TRIM14	0.117826	1.77e-12	0.824733	1.41885	2.67373	0	0.0682411	-0.050352	0.279917	0.619901	0.365604	0.269984	0.424651	-0.112617	0	-0.0528194	0.0503906	0.316411	0.774121	0.663916	0.439317	-0.0573246	0.014682	0	0.354096	0.229643	0.354046	1.41885	0.943099	0.706844	0.245555	0.295807	0	-0.267609	0.0111323	0.427626	1.2631	0.906972	0.600286	0.227735	-0.298419
LOC102723761	0.594071	3.3e-12	0.744008	1.41694	2.67019	0	0.232956	0.471298	0.675928	0.258302	-0.0437414	0.0904833	0.0889007	-0.00914737	0	-0.0761507	0.421679	0.492209	0.323284	0.0974344	-0.0755423	0.0502928	-0.225638	0	0.409541	0.868892	1.28853	1.0172	0.349177	0.306947	0.130703	0.186973	0	0.427041	0.98925	1.41694	1.12445	0.478959	0.188873	0.232658	0.174261
CFAP206	0.0498205	8.66e-15	0.332521	1.41338	2.6636	0	0.0425632	0.307782	-0.0533169	-0.464836	-0.0808722	-0.314749	-0.242805	-0.282755	0	0.735343	0.464035	-0.2877	-0.406321	-0.123996	-0.295126	0.029267	-0.247322	0	1.22213	0.950964	0.168164	-0.330408	-0.128078	-0.455338	-0.0835287	-0.182021	0	1.41338	0.930294	0.1555	-0.21215	-0.0801533	-0.0170245	-0.160608	-0.00169124
AKAP13	0.000410181	1.32e-28	0.818453	1.41322	2.66331	0	0.878081	0.919168	0.186128	0.155319	0.285176	0.0837982	0.0994365	0.0783604	0	1.08188	0.896662	0.285424	0.229563	0.247368	0.0836986	0.0880675	-0.078354	0	1.28787	1.13577	0.41196	0.134739	0.187847	0.19982	0.16026	-0.033826	0	1.41322	1.1307	0.461094	0.271071	0.293435	0.197618	0.163705	-0.0194584
HEBP1	0.173096	1.39e-21	0.907639	1.41147	2.66007	0	-0.171498	0.508439	1.22312	0.48086	0.150783	0.201113	0.205817	-0.180655	0	-0.143626	0.636984	1.31762	1.04664	0.488739	0.311763	0.259623	0.277936	0	-0.123959	0.573276	1.26146	1.33654	0.872291	0.647872	0.250832	0.370563	0	-0.453553	0.162716	1.03385	1.41147	0.84134	0.834174	0.36516	0.0798038
CARD6	0.00024422	1.53e-13	0.98185	1.40687	2.65161	0	0.833912	0.578588	-0.0397243	-0.0737582	-0.0353184	-0.211001	-0.0568345	-0.00905864	0	0.829202	0.407524	-0.393207	-0.0307671	0.0264039	-0.00608889	-0.215258	-0.396905	0	1.40687	1.27986	0.51299	0.586679	0.764042	0.734345	0.260311	0.149741	0	1.32978	1.15352	0.420707	0.354279	0.203068	0.444599	0.098408	-0.0675348
LOC101927522	0.000478102	3.22e-25	0.934863	1.40407	2.64646	0	0.665592	0.805373	0.707234	0.123595	0.218845	0.0397129	0.0124	0.141315	0	0.861677	0.999323	0.873515	0.369138	0.18629	0.0483123	-0.0373577	0.0262399	0	1.01939	1.19526	1.08465	0.467869	0.362591	0.0499752	-0.0346954	0.151699	0	1.22748	1.40407	1.30738	0.700105	0.114684	-0.293479	-0.0647716	-0.0763395
PAF1	5.61e-05	3.38e-30	0.17758	1.40228	2.6432	0	0.719506	0.582171	0.0726487	-0.15516	-0.0764346	-0.158876	-0.378384	-0.253165	0	0.983865	0.767724	0.0642472	-0.221176	-0.270969	-0.344471	-0.322239	-0.164744	0	1.32914	1.01556	0.464603	-0.0953392	-0.231559	-0.140593	-0.205483	-0.0388956	0	1.40228	1.2425	0.529033	-0.0235635	-0.148738	-0.149139	-0.222351	-0.180351
MAT2B	0.00931588	3.14e-29	0.160197	1.40108	2.64099	0	0.952329	1.40108	1.12701	0.299751	0.202436	0.386974	0.108255	0.0108184	0	0.431873	0.920267	0.567214	-0.0386507	-0.268773	-0.316725	-0.257659	-0.0711094	0	1.00902	1.35036	1.32422	0.596891	0.0870464	0.259686	0.0445847	0.187805	0	0.807118	1.18589	1.09532	0.354727	0.10539	-0.128241	-0.305356	-0.299119
DAPP1	8.28e-05	7e-30	0.410129	1.40102	2.64088	0	0.933516	1.17475	0.759758	0.344069	0.288162	0.0709832	-0.0116191	-0.0428676	0	1.11611	0.984122	0.732209	0.381201	0.142551	0.0413526	0.0568041	-0.0487154	0	1.38384	1.31856	1.06674	0.695501	0.459806	0.390318	0.130746	0.182599	0	1.40102	1.35727	0.992382	0.629476	0.387592	0.257101	-0.0196035	-0.0258265
SH3BP2	0.0415596	2.57e-21	0.952995	1.39987	2.63878	0	0.738422	0.685831	0.427618	0.0457482	-0.0799122	-0.0617386	-0.0369356	-0.0310835	0	1.07034	0.985603	0.681184	0.141265	0.0933451	0.157441	-0.185784	-0.0405419	0	1.22701	1.39134	0.836699	0.394189	0.325615	0.16018	0.0670593	0.253155	0	1.32431	1.39987	1.02692	0.679447	0.299518	0.104866	0.175301	0.0302027
LOC105379175	0.102713	1.12e-20	0.998959	1.39836	2.63602	0	0.511486	0.676981	0.21909	-0.0965885	-0.201646	-0.268359	-0.403468	-0.270241	0	0.619788	1.02533	0.608531	0.188449	0.0177379	-0.0737992	0.0449399	-0.0666087	0	0.545123	0.8871	0.622454	-0.0123339	-0.208456	-0.296616	-0.153846	-0.156704	0	0.591849	1.39836	1.13924	0.120681	-0.121951	-0.356351	-0.1796	-0.184544
NCF1	0.336179	6.49e-20	0.125241	1.39737	2.63421	0	0.0060237	0.83644	0.849927	0.294741	0.448904	0.188007	0.0893111	0.115214	0	0.00709655	0.904633	1.08588	0.528126	0.412121	0.315906	0.0177694	0.469131	0	-0.134114	0.91147	1.39737	0.493039	0.317133	0.0598957	0.189845	0.30257	0	-0.34749	0.924527	1.20996	0.408659	0.167675	-0.0511246	-0.0204165	0.0827219
CARD17	0.00671766	2.76e-17	0.10034	1.39513	2.63012	0	0.734895	1.02261	0.663608	0.7183	0.414664	0.420495	0.351615	0.0393031	0	0.811184	0.971739	0.734634	0.654964	0.762547	0.371405	0.0936439	0.198197	0	1.06339	1.24234	1.22778	1.36549	1.27941	1.27281	0.48171	0.533278	0	1.14833	1.22608	1.36762	1.39513	1.00245	0.689315	0.52958	0.336067
GFOD1	0.456492	9.39e-12	0.750224	1.39474	2.62941	0	0.258289	-0.0805587	-0.420074	0.051663	-0.19215	-0.0393622	-0.383917	-0.110955	0	0.792276	0.107379	-0.553081	0.19268	-0.254883	0.00331749	0.179959	-0.0179192	0	0.85379	0.222217	-0.908574	-0.626641	-0.740175	-0.293773	-0.0852929	-0.488372	0	1.39474	0.605141	-0.924163	-0.536275	-0.234675	-0.168538	-0.123504	-0.436749
ODF3B	0.000749598	2.73e-18	0.253243	1.39413	2.62829	0	0.381646	0.732577	0.890992	0.431098	0.0403977	-0.0574651	-0.119358	-0.199693	0	0.37939	0.631346	0.793821	0.592081	0.347402	0.149439	-0.1589	-0.0841323	0	0.675648	0.911798	1.04903	0.972878	0.6265	0.304099	-0.207163	0.0898553	0	0.535458	1.07952	1.09107	1.39413	0.55411	0.476574	-0.00739111	-0.0647249
ATF5	0.733512	1.22e-16	0.293328	1.39337	2.62692	0	0.186535	0.437722	0.593767	0.459274	-0.11961	-0.24251	-0.0551464	0.131361	0	0.208456	0.796612	0.622802	-0.102468	-0.0860231	-0.071898	-0.29427	-0.199409	0	0.523052	1.39337	1.26812	0.469608	0.0739198	0.241684	0.108828	0.192644	0	0.2324	1.08457	1.25503	0.369591	0.0185668	0.114013	-0.0663086	0.0182545
CSRNP1	0.0971174	5.08e-19	0.566896	1.39295	2.62615	0	0.493297	0.351603	-0.165298	-0.306148	-0.280838	-0.547758	-0.571385	-0.244735	0	0.820314	0.26754	-0.487859	-0.382304	-0.250832	-0.656751	-0.432772	-0.595378	0	0.867333	0.425928	-0.102801	-0.150614	-0.128426	-0.48902	-0.581053	-0.360958	0	1.39295	1.2417	0.597524	0.155409	-0.166145	-0.46702	-0.487635	-0.546216
PER2	0.00192118	8.7e-25	0.178712	1.39286	2.626	0	0.65104	0.480614	0.133004	-0.104843	-0.14014	-0.0866141	-0.130521	0.00934301	0	1.11122	0.509132	0.0614857	-0.292506	0.0336803	0.0403487	-0.191568	0.105798	0	1.23418	0.858309	0.120498	0.0169612	0.0802109	-0.380815	-0.0962774	0.161875	0	1.39286	0.800859	0.0348273	-0.264124	-0.27836	-0.0826118	-0.172149	-0.187962
LOC105369199	0.0117014	6.01e-23	0.422891	1.39207	2.62454	0	0.0315922	0.783783	0.90269	0.290808	0.309359	0.0403097	-0.215197	0.0628415	0	0.183747	0.828226	1.04773	0.535986	0.167157	0.113268	-0.0882381	-0.093247	0	0.113918	0.791064	1.39207	0.543332	0.309181	0.122987	-0.0509749	0.213893	0	-0.265089	0.637491	1.19597	0.628081	0.333185	-0.115255	-0.0493277	-0.584138
IL12A	0.0592612	8.72e-16	0.398282	1.39113	2.62284	0	0.421776	0.574634	0.257355	-0.0590322	-0.189441	0.18685	-0.210871	-0.0112757	0	0.785188	0.7463	0.422316	0.315015	0.353772	0.0354549	0.34804	-0.0183715	0	0.883025	1.12658	0.697759	0.204904	0.161155	-0.32439	-0.154883	-0.109219	0	1.39113	1.32087	0.907819	0.520161	0.154261	0.386261	0.057388	0.12456
PDIA3P1	0.165475	1.91e-14	0.822043	1.39043	2.62156	0	-0.393489	0.826556	0.832167	0.425181	0.372333	-0.010837	0.0405307	-0.178275	0	0.0782072	0.926395	0.957555	0.626704	0.52403	0.322495	0.154945	-0.161258	0	0.152138	1.22059	1.3622	0.895854	0.702792	0.489526	0.517918	0.162196	0	0.304752	0.935667	1.39043	0.955181	0.716381	0.638785	0.509531	0.0629128
GSAP	0.00142283	6.48e-21	0.208119	1.39011	2.62098	0	-0.16257	0.349505	0.125325	0.0354716	-0.418232	-0.219352	-0.265597	-0.389429	0	-0.0378189	0.955659	0.555021	0.385075	-0.0943242	-0.0884197	-0.0733403	-0.131386	0	0.413946	1.29043	1.14191	0.795568	0.0928168	0.431817	0.324414	0.196459	0	0.299992	1.39011	1.18458	0.630027	0.00459981	0.240827	-0.118745	-0.0236845
USP30-AS1	0.0246986	1.05e-20	0.992527	1.38795	2.61707	0	0.259714	0.989982	0.844361	0.261737	0.0717985	0.0331123	0.0527216	-0.19602	0	0.530799	1.0965	1.13959	0.646613	0.256933	0.158292	0.00742552	0.0885234	0	0.52608	1.07865	1.29159	0.992276	0.369	0.323441	0.123888	0.128643	0	0.669665	1.16133	1.38795	1.12578	0.418392	0.472739	0.203671	0.110162
RNASEH2B	0.0291235	3.11e-20	0.981399	1.3864	2.61426	0	0.163195	0.844093	0.585634	0.00438506	-0.0058628	-0.0215028	-0.0298023	-0.160108	0	0.557223	1.28464	1.09011	0.497317	0.318246	0.115831	0.208836	0.104422	0	0.479566	1.3864	1.10515	0.588504	0.320872	0.262404	0.0796772	0.160734	0	0.563254	1.09764	0.947814	0.340922	0.3594	0.205984	-0.0433072	-0.0754564
LOC105370866	0.309582	1.64e-11	0.989797	1.38294	2.60799	0	0.556913	0.384623	0.260615	0.161359	0.190378	-0.0533966	0.218092	-0.00192295	0	1.18765	0.690164	0.00594375	0.100316	0.00864637	0.0166784	-0.0635697	-0.0665555	0	1.38294	0.840888	0.317955	0.349067	0.225515	0.0600355	-0.0923443	0.134517	0	1.31246	0.679203	0.415061	0.136412	0.106006	-0.0477748	-0.165754	0.0127031
COL4A2-AS1	0.133478	3.83e-16	0.11292	1.3815	2.60539	0	0.496509	0.34438	0.0556499	0.0840217	-0.0606324	0.331471	-0.0824449	0.11527	0	1.3815	0.879547	0.532904	0.317379	0.326309	0.0560921	0.457562	0.217891	0	1.02664	0.784905	0.149736	0.111536	0.0145483	-0.0471547	0.137342	-0.0876218	0	1.32111	1.12615	0.568163	0.177915	0.164127	0.437727	0.270782	0.390003
XIAP	0.257974	3.45e-18	0.974608	1.3815	2.60539	0	0.504629	1.06033	0.528487	0.194853	0.215052	-0.175685	-0.0227534	0.0485072	0	0.241874	0.853188	0.779595	0.231815	-0.0654573	-0.240551	-0.287582	-0.115685	0	0.964068	1.37807	1.3815	0.875166	0.134406	0.648808	0.590327	0.433238	0	0.189794	0.866444	1.01086	-0.0550337	0.102021	0.0215209	-0.454794	-0.571542
SLC7A5	0.625078	1.92e-21	0.664027	1.38091	2.60432	0	1.0382	0.180253	-0.466331	-0.49716	-0.336266	-0.193463	-0.177064	-0.0749676	0	1.10499	0.338142	-0.412535	-0.298012	-0.194546	-0.0400585	-0.396546	0.0316348	0	1.38091	0.568671	-0.304251	-0.305391	0.0218955	-0.106057	-0.118791	-0.102246	0	1.37434	0.558632	-0.487473	-0.528029	-0.481441	-0.248043	-0.284818	-0.15821
TESK2	0.00519013	3.73e-25	0.957382	1.37955	2.60187	0	0.519072	0.817758	0.350839	-0.0287477	-0.312013	-0.14467	-0.156178	-0.0642478	0	0.85676	0.850612	0.447955	0.0433199	-0.256521	-0.151584	-0.130224	-0.0760904	0	1.16376	1.35188	0.879704	0.433116	0.0509262	0.191989	0.224363	0.309504	0	1.08082	1.37955	0.925334	0.253892	-0.235617	-0.139233	-0.156302	-0.262379
NECTIN2	0.36695	8.62e-15	0.921798	1.379	2.60088	0	0.672831	0.899793	0.446593	0.26756	-0.0269708	0.0520274	0.115538	0.21183	0	0.790524	0.735809	0.42159	0.0970192	-0.166878	-0.0987607	-0.25409	-0.135121	0	0.928013	0.977516	0.786936	0.358884	0.110717	-0.0788433	-0.168222	-0.0311127	0	1.21831	1.379	1.07101	0.381628	0.018064	-0.043916	-0.0220838	-0.0406616
ZFYVE26	0.0132961	3.82e-22	0.779375	1.37676	2.59684	0	0.137803	0.935242	0.868673	0.220549	0.319888	0.102707	0.113449	0.0936312	0	0.424794	1.17008	0.869783	0.52457	0.32177	0.121514	0.0253066	-0.0841326	0	0.416375	1.23184	1.19553	0.801129	0.482978	0.576379	0.374132	0.234426	0	0.575112	1.29478	1.37676	0.968415	0.566209	0.445635	0.288252	0.0351712
PACRGL	0.0769355	2.5e-15	0.223857	1.37521	2.59405	0	0.605919	0.777582	0.686493	0.336404	0.561533	0.079106	0.251234	0.153096	0	0.414731	0.75217	0.760254	0.396086	0.682306	0.215375	0.254171	0.207502	0	0.833519	1.17951	0.737853	0.760953	0.743407	0.0734668	0.0850242	0.136374	0	1.06807	1.21681	1.37521	0.967549	0.894432	0.649719	0.406218	0.0653907
LOC102725068	0.00318533	3.79e-27	0.939602	1.37315	2.59035	0	0.581401	1.1152	0.969949	0.155413	0.0125134	0.0586477	0.0492905	-0.100997	0	0.774144	1.37315	1.25329	0.394131	0.336651	0.13057	0.0301566	0.201192	0	0.853055	1.26929	1.17208	0.418284	0.0805344	0.0603544	-0.0259565	0.196012	0	0.733505	1.00246	1.11247	0.264052	0.0485818	-0.0673899	-0.222082	-0.215468
PRKAG1	2.85e-05	7.64e-27	0.663156	1.373	2.59009	0	0.85752	0.537713	0.114618	-0.082194	-0.109336	-0.135503	-0.122603	-0.0577594	0	1.07737	0.629786	0.140268	-0.161887	0.0159545	0.00341374	-0.00457653	0.0209792	0	1.373	1.02177	0.405851	0.197732	0.239765	0.157915	0.124887	0.17559	0	1.36336	0.927203	0.432274	0.119522	-0.0821396	0.138583	-0.154672	-0.107961
LOC105370402	0.181284	4.9e-15	0.674949	1.37186	2.58805	0	0.625492	1.23578	1.31218	0.449387	0.620474	0.0639839	0.130135	-0.248201	0	0.788775	1.12511	1.11352	0.744328	0.607652	0.282966	-0.0619402	-0.022042	0	0.783711	1.24678	1.37186	0.934504	0.645836	0.251898	0.393722	0.424866	0	0.724393	1.14723	1.18585	1.13838	0.807298	0.738007	0.501775	0.0906593
ACTR6	0.0039536	2.79e-18	0.159079	1.36836	2.58177	0	0.102675	0.708735	0.252601	-0.105605	0.236482	-0.0671875	-0.298686	-0.33734	0	0.642943	1.1877	0.871237	0.317204	0.369184	0.230015	0.29872	0.148613	0	0.530568	1.36836	1.14366	0.616735	0.332516	0.522638	0.309856	-0.0597633	0	0.368896	0.917033	1.01769	0.196649	0.209238	0.403114	0.0461856	-0.212761
USPL1	0.0123521	4.9e-24	0.663875	1.36657	2.57857	0	0.540938	1.13009	1.0078	0.271323	0.0290765	0.0969882	0.0141126	0.0906796	0	0.809058	1.36657	1.1264	0.684937	0.398285	0.279833	0.0690081	0.252334	0	0.770229	1.34914	1.27621	0.889115	0.274428	0.306591	0.160914	0.217689	0	0.602236	1.11231	1.1494	0.672006	0.143646	0.175987	0.120001	-0.345985
ATG3	1.63e-05	2.87e-34	0.666214	1.36456	2.57497	0	0.965139	0.998191	0.597304	0.09908	0.11612	0.00663142	0.0437332	0.00548718	0	1.06106	0.948465	0.655978	0.19531	0.148148	0.0242374	-0.022324	0.0358259	0	1.28041	1.20551	0.903449	0.402673	0.2453	0.192306	0.0157165	0.0878579	0	1.36456	1.22252	0.916078	0.543377	0.241894	0.13103	-0.0543395	-0.0377593
TEP1	0.00228879	4.38e-29	0.40331	1.3629	2.57201	0	-0.0924364	0.929203	0.932892	0.190905	0.227203	0.0330438	-0.0490448	-0.00367831	0	0.0612509	1.18289	1.01442	0.465814	0.329859	0.0902552	0.0171918	-0.0421538	0	0.066365	1.18931	1.3629	0.584024	0.376626	0.174239	0.121234	0.0470536	0	-0.0332466	1.175	1.26806	0.736227	0.179146	0.103399	0.0784072	-0.086226
GTF2H2B	0.000574069	5.49e-14	0.174337	1.36052	2.56777	0	0.329637	-0.129523	-0.503107	-0.380133	0.108028	-0.267113	-0.0951979	-0.176572	0	0.812374	0.163554	-0.522714	0.206997	0.257333	0.387774	0.00725955	0.0433052	0	1.00395	0.617448	-0.098965	0.436617	0.789617	0.426022	0.287908	0.14724	0	1.36052	0.710759	0.0455819	0.227599	0.412194	0.175116	0.361383	-0.0475109
PGAP1	0.709441	2.04e-14	0.17837	1.35942	2.56582	0	0.0770991	0.404849	0.233823	-0.0143922	-0.261078	-0.364762	-0.377898	-0.25612	0	0.254963	1.03754	0.945807	0.374199	0.271749	0.0128567	-0.189279	-0.0285241	0	0.195372	1.10582	1.00262	0.563172	0.228644	-0.060717	-0.0886556	0.152636	0	0.171578	1.33309	1.35942	0.725416	0.0993631	-0.0912407	-0.0441055	-0.0217644
SPINK8	0.71473	1.91e-07	0.238497	1.35639	2.56045	0	0.530423	0.78337	-0.0199249	-0.321378	0.203494	-0.373622	0.344163	0.231455	0	0.494282	0.5377	-0.148266	-0.271995	0.0397625	-0.140929	-0.121328	-0.049407	0	1.03215	1.35639	0.615992	-0.459618	0.176084	0.31832	-0.132996	-0.0652951	0	0.791816	0.545727	0.395891	-0.60892	-0.260188	-0.37044	-0.13069	-0.494838
ZCCHC2	0.0603066	5.09e-19	0.855038	1.35585	2.55948	0	0.738692	1.04864	0.975442	0.717272	0.643176	0.467926	0.351084	0.192167	0	0.671159	0.935684	1.00306	0.772141	0.563888	0.451914	0.2189	0.117337	0	0.912358	1.1509	1.24161	1.07116	0.881248	0.686169	0.447817	0.324205	0	0.870308	1.209	1.23008	1.35585	0.807234	0.645038	0.458869	0.135663
CLEC5A	0.00482827	1.6e-14	0.0302762	1.35493	2.55784	0	-0.0974468	0.0421608	0.164759	0.231483	0.433933	-0.169144	-0.0214396	-0.150873	0	0.238743	0.319962	0.525755	0.677565	0.4793	0.233029	0.0968865	0.0367859	0	0.163715	0.0894138	0.757917	1.25288	0.884453	0.292632	0.0904294	0.180178	0	-0.0460101	0.195494	0.899445	1.35493	0.703279	0.438122	0.065109	-0.0217263
CBWD5	0.00108079	3.11e-20	0.0876208	1.35373	2.55571	0	0.360955	0.748586	0.503582	-0.161303	0.486952	-0.0468566	-0.254304	0.145988	0	0.773985	1.16899	0.594126	0.179212	0.410101	-0.114217	0.181031	-0.234187	0	0.604179	0.968188	0.566748	-0.14044	0.00996184	-0.171909	0.0540787	-0.283981	0	0.951834	1.35373	1.05501	0.389285	0.123837	-0.252612	-0.187759	-0.15006
PRR11	0.105298	1.41e-18	0.996972	1.35298	2.5544	0	0.348335	1.06584	1.1223	0.661658	0.352225	0.166738	0.31641	0.173996	0	0.0318671	0.844689	0.966135	0.658085	0.233927	-0.0127035	-0.225219	-0.202413	0	0.232246	1.01176	1.35298	1.08186	0.596351	0.509592	0.100022	0.343307	0	0.266283	0.758248	1.30756	1.17372	0.309273	0.443381	0.155221	-0.177014
HLA-DRB4	0.165083	1.5e-08	0.866758	1.35293	2.55431	0	-0.0629106	-0.0617816	0.155837	0.614252	-0.115139	0.0186324	-0.0273234	-0.455499	0	0.140588	0.535367	0.987469	0.975952	0.420478	0.426555	0.0244896	0.0795265	0	0.20117	0.282422	0.851748	1.26315	0.525116	0.278829	0.0188177	0.132389	0	-0.152476	0.444465	1.12901	1.35293	0.61612	1.05115	0.197148	0.120192
NXT2	0.279954	3.58e-12	0.913218	1.35232	2.55323	0	0.832347	0.827678	0.505484	0.475446	0.301313	0.511704	0.249981	0.0821284	0	0.265925	0.507245	0.0695738	-0.0558922	-0.143758	-0.0398796	-0.0944906	0.00924178	0	0.604076	0.844938	0.787596	0.453195	0.168317	0.314226	0.044907	0.156333	0	1.21413	1.35232	1.06746	0.561796	0.397498	0.655042	0.320074	0.359962
AP1S3	0.520387	1.18e-15	0.337085	1.35106	2.551	0	0.47066	0.9432	0.894775	0.310666	0.261233	0.330479	0.249785	0.382147	0	0.417711	1.01078	1.29281	0.352656	0.344864	-0.116178	-0.0642649	-0.0126221	0	0.181846	0.830128	1.19808	0.442922	-0.179581	0.0801195	-0.163662	-0.252646	0	0.249088	1.33514	1.29957	1.35106	0.462667	0.128156	0.175819	0.0306075
SNX8	0.0264266	3.19e-12	0.461206	1.35016	2.5494	0	0.0748067	0.0413505	-0.0529247	-0.132057	-0.220711	-0.238811	-0.228847	-0.34499	0	0.632103	0.910673	-0.0801839	0.181609	0.207437	0.283234	0.02549	0.196603	0	1.15293	0.936937	-0.234253	0.00944132	0.307496	0.269484	-0.0976416	-0.176027	0	1.35016	1.16726	0.616181	0.174	0.104141	0.171116	-0.0812694	0.222034
OTUD4	0.00110634	8.75e-18	0.0316885	1.34616	2.54235	0	0.383933	0.83187	0.574059	0.0766399	0.125525	-0.0573614	0.00138991	-0.280638	0	0.645672	0.892529	0.717228	0.397728	0.0304196	-0.0488926	0.159717	0.0903944	0	0.822238	1.34616	0.998322	0.617089	0.394611	0.414488	0.159484	0.268248	0	0.426557	0.744666	0.585435	-0.0212173	-0.137791	0.153492	-0.357446	-0.266744
SBNO2	0.000352637	1.11e-29	0.423489	1.34568	2.5415	0	0.953254	0.615707	-0.00760123	-0.251636	-0.0228193	-0.0480123	-0.126899	-0.0657355	0	1.07756	0.691876	0.12234	-0.125691	0.0137456	-0.0515565	-0.142419	-0.139804	0	1.18884	0.914668	0.39415	-0.0585659	0.121333	-0.179379	-0.220089	0.0090396	0	1.34568	1.01632	0.325593	0.0416233	-0.0767216	-0.26808	-0.164242	-0.114669
KPTN	0.000140186	1.02e-26	0.157965	1.34563	2.54141	0	0.713365	1.0054	0.705015	0.0211723	-0.10941	-0.110357	0.000786364	-0.191539	0	0.778109	1.14564	0.967419	0.383807	0.00259088	0.0154058	-0.0388957	-0.0126409	0	0.98958	1.2365	1.24497	0.805181	0.204922	0.22035	-0.0978877	-0.062699	0	1.04249	1.34563	1.16033	0.723581	0.0203211	0.0552225	-0.265686	-0.110908
LOC101928343	0.280544	3.87e-11	0.895579	1.34459	2.53958	0	0.666203	0.582176	-0.0245006	-0.188206	-0.0490022	0.00872487	0.120779	-0.0443686	0	0.817557	0.39862	0.084516	-0.0771073	-0.0346925	-0.153937	-0.0672949	-0.16181	0	0.923473	0.918836	0.501289	0.243307	0.210269	0.0603036	0.105104	0.136922	0	1.3444	1.34459	0.685651	0.585511	0.325484	0.447837	0.208214	0.376286
DYNLT1	0.000884409	1.86e-28	0.845344	1.34323	2.53719	0	0.866255	0.8814	0.442514	0.174302	-0.0628628	-0.00787252	-0.00526359	-0.01462	0	1.00061	0.973761	0.661106	0.406656	0.234856	0.115896	0.0189353	0.0201707	0	1.28709	1.34095	1.00723	0.603528	0.335473	0.259663	0.176622	0.149663	0	1.32197	1.34323	1.09332	0.727516	0.320788	0.138955	-0.017045	-0.109167
EIF2AK2	0.00675271	3.25e-18	0.823516	1.34247	2.53586	0	0.74304	0.985732	0.678335	0.448465	0.417112	0.16962	0.135126	-0.00902069	0	0.963611	0.922444	0.66403	0.633961	0.46101	0.320759	0.000516273	-0.0295103	0	1.28797	1.34247	1.1075	1.08052	0.893092	0.701843	0.348545	0.203804	0	1.25177	1.2755	1.17683	1.16325	0.730521	0.477555	0.155151	-0.131422
RNF181	8.3e-06	2.91e-23	0.00598234	1.34157	2.53427	0	0.507843	0.620078	0.113929	-0.347289	-0.23137	-0.0641039	-0.153487	-0.232509	0	0.890525	0.812754	0.121423	0.0738598	0.0438573	-0.0498029	-0.0217276	0.0886416	0	1.10234	1.0486	0.322601	0.19562	0.0543944	0.0664595	0.0264477	0.181165	0	1.34157	1.03778	0.382611	0.267358	0.0380159	0.224274	0.0483163	0.0551964
BTLA	0.0902402	1.09e-23	0.0591203	1.34154	2.53422	0	0.790031	1.03207	0.616036	0.0289598	0.435195	0.197831	-0.0138256	-0.195639	0	1.0925	1.17799	0.976514	0.196693	0.186009	0.057773	-0.0210074	0.0287259	0	1.34154	1.3267	0.815812	0.330018	0.175165	0.0317847	0.324098	0.0702516	0	1.16337	1.16979	1.0833	0.426415	0.432616	0.186806	-0.0685669	-0.0154644
RNF115	0.00394293	2.11e-23	0.0355794	1.3411	2.53345	0	0.669862	0.42677	-0.120438	0.0809136	-0.217381	-0.0871559	-0.261197	-0.0655434	0	1.00956	0.598489	0.261368	-0.0109116	-0.0708923	-0.0159585	0.106969	-0.0862531	0	1.12425	1.0227	0.466922	0.145034	-0.00318545	-0.050537	-0.007129	-0.145498	0	1.3411	1.17922	0.209166	0.152709	-0.1425	0.0814131	-0.0904472	-0.16399
STX12	0.023523	8.37e-27	0.240869	1.33891	2.52959	0	0.655343	0.389344	-0.00183312	-0.172541	0.000816693	0.0343722	-0.211835	-0.0243501	0	1.05492	0.408524	0.110821	-0.0330952	-0.00791719	-0.120061	-0.0433777	-0.09832	0	1.25987	0.687097	0.135174	-0.116562	-0.0260587	-0.0310536	-0.323875	0.00738146	0	1.33891	0.57567	-0.121758	-0.196807	-0.189523	-0.273587	-0.306921	-0.261594
MIR29A	0.68652	2.68e-10	0.715484	1.33597	2.52446	0	0.38516	0.521864	0.160534	-0.134734	-0.113712	-0.715181	-0.186372	-0.306967	0	0.79997	1.33597	0.464961	0.32534	0.256595	-0.0551998	-0.160661	0.15185	0	0.959285	1.12648	0.562021	0.0430522	0.0629122	0.261007	0.423723	0.39916	0	0.311386	0.371069	0.386666	-0.586877	-0.719751	-0.955189	-0.573068	-0.763329
ASCL2	0.311429	3.25e-27	0.610083	1.33515	2.52301	0	0.503334	0.909689	0.61306	0.0134067	0.0610276	-0.091736	0.0965202	0.012028	0	0.647183	0.930131	0.769297	0.164648	0.155183	-0.0616993	-0.070548	0.0488902	0	0.91001	1.33515	1.17642	0.535845	0.259883	0.245084	0.0829971	0.198962	0	0.670567	1.1057	1.08543	0.509918	0.173311	0.112999	0.0706113	-0.0463825
TXNL4B	0.0490771	5.98e-20	0.20546	1.334	2.52101	0	0.95873	0.701472	0.291544	0.0972867	0.147653	0.171233	0.045528	-0.0269515	0	0.985894	0.694969	0.214566	0.228935	0.336341	0.177911	-0.0768092	0.00646637	0	1.334	1.08171	0.793535	0.456907	0.561532	0.562993	0.270389	0.408244	0	1.26741	0.935161	0.69782	0.464358	0.23598	0.320809	0.24626	0.0417248
DHRS12	2.33e-05	4.65e-29	0.492136	1.33379	2.52065	0	0.731478	0.976055	0.646979	0.0286977	0.00997662	0.0567463	-0.124085	-0.0192187	0	0.657014	0.915894	0.583495	0.102411	0.138111	0.0585623	-0.012793	-0.0492306	0	0.989374	1.33379	1.19587	0.454583	0.444224	0.166298	0.160817	0.354017	0	0.786969	1.20978	1.01978	0.526259	0.186348	0.00135613	-0.0261612	-0.104612
FAM122C	1.37e-05	8.01e-24	0.677884	1.33336	2.51988	0	0.412182	0.828374	0.852246	0.523135	0.127537	0.122608	0.040299	-0.111944	0	0.234921	0.707925	0.673358	0.0444053	0.013188	-0.146361	-0.254739	-0.282874	0	0.616677	1.21508	1.33336	0.907518	0.517341	0.30793	0.3239	0.429089	0	0.334883	0.828944	1.00313	0.587523	-0.0179574	-0.00146263	-0.0745502	-0.0917599
FNDC3A	0.00010515	6.66e-28	0.847867	1.33158	2.51677	0	0.17908	0.959748	0.600627	-0.0161855	-0.0986306	-0.122221	-0.0814026	-0.0701311	0	0.376189	1.01083	0.705181	0.215817	0.0998381	-0.0304425	-0.0528311	-0.0359944	0	0.628034	1.2932	1.04789	0.272739	0.205333	0.15728	0.145577	0.0899471	0	0.595885	1.33158	1.07443	0.405143	0.128866	0.0313982	0.029935	-0.305161
LINC00869	0.00341731	4.03e-16	0.679859	1.33148	2.51661	0	0.582284	0.971843	1.00061	0.242451	0.287093	0.0915359	-0.0644604	0.218876	0	0.107669	1.00134	0.831236	0.216362	-0.188402	-0.238967	-0.395926	-0.158917	0	0.607359	1.28319	1.33148	0.415344	0.118174	-0.0304303	-0.116523	0.0952022	0	0.22996	0.669897	1.29902	0.0708191	0.0499276	-0.33208	-0.0334999	-0.233
CDS2	0.00240659	2.66e-26	0.193201	1.3303	2.51454	0	0.492981	0.702567	0.204193	-0.147599	0.0180668	0.0161434	-0.186906	-0.048726	0	0.778434	0.826499	0.188448	-0.116356	-0.0587744	-0.14418	-0.020604	0.0234893	0	0.946619	1.08047	0.472623	-0.134062	-0.156598	-0.178556	-0.0363997	0.018423	0	1.21678	1.3303	0.61469	0.0126813	-0.0959967	-0.0421869	-0.0973497	-0.10264
DNAJC25	0.912555	9.92e-20	0.820055	1.32961	2.51335	0	0.611129	0.0738457	-0.466083	-0.916821	-0.0672146	-0.439604	-0.447599	-0.123219	0	1.1404	0.0586297	-1.09826	-0.660322	-0.224749	-0.303817	-0.342259	-0.136066	0	1.2095	0.107435	-0.661547	-0.447345	-0.128186	-0.161014	-0.169668	0.0178715	0	1.32961	0.328606	-0.620866	-0.575703	-0.464056	-0.549757	-0.441315	-0.113052
LIMK2	0.00101427	5.87e-28	0.961384	1.32924	2.5127	0	1.00189	0.936084	0.448396	0.057072	0.203206	-0.00361261	-0.0404193	0.0473175	0	1.00753	0.814935	0.45935	0.0761388	0.114205	-0.110926	-0.180549	-0.133569	0	1.14347	1.09238	0.675785	0.190196	0.228426	-0.0762155	-0.183175	0.000780908	0	1.32924	1.2879	0.895228	0.401868	0.263686	-0.0197538	-0.23758	-0.186666
GALC	0.0116652	8.22e-25	0.709154	1.32907	2.51241	0	0.565368	0.671216	0.270077	0.143484	-0.0647168	-0.109514	-0.232388	-0.289366	0	0.952841	0.826884	0.257394	0.140274	0.0204334	0.0485289	-0.128325	-0.0630228	0	1.20569	1.06573	0.478908	0.29089	0.00360519	0.188337	0.0229752	-0.0414618	0	1.32907	1.23366	0.736806	0.283478	0.131919	0.255341	0.0133927	-0.169397
THOC7	0.00204757	5.15e-26	0.734198	1.32846	2.51135	0	0.664625	0.827961	0.628361	-0.027736	-0.0414215	-0.132678	-0.24981	-0.0949929	0	0.750313	0.961225	0.597898	0.212453	0.0467873	-0.212058	-0.0347034	-0.0928273	0	1.0265	1.31114	1.11171	0.380493	0.218075	-0.0183847	-0.0595028	0.23491	0	1.32846	1.22047	1.10256	0.481088	0.133938	0.061878	-0.030956	-0.0323815
ZNF679	0.677984	2.7e-07	0.0249623	1.32714	2.50905	0	0.760496	0.728271	0.711717	0.380342	0.376446	0.183346	0.203945	-0.122802	0	0.968452	1.32714	0.530722	-0.115629	0.138996	-0.214559	0.328529	-0.359123	0	-0.205242	0.296135	0.0487793	-0.409375	-0.689716	-0.484623	-0.522554	-0.817412	0	0.667599	0.495977	0.501494	0.0685307	0.220915	-0.0141275	0.30897	0.404868
LY96	0.563121	5.51e-21	0.327605	1.32633	2.50765	0	0.830925	1.0754	0.470323	-0.22974	0.336505	0.233422	0.186301	0.115696	0	0.920752	0.856043	0.351812	0.0694141	0.0729977	0.104281	0.0365043	0.194364	0	1.21258	1.22711	0.71193	0.14187	0.271934	0.354175	0.063244	0.248833	0	1.32633	1.11654	0.649575	0.0151753	0.011007	-0.0593625	-0.0505027	0.11587
ARID5A	0.000249837	9.8e-24	0.416314	1.32534	2.50593	0	0.545656	-0.15795	-0.75454	-0.390358	-0.176774	-0.166733	-0.278409	-0.23533	0	0.701539	-0.113659	-0.793641	-0.562165	-0.392707	-0.254471	-0.421799	-0.37194	0	1.15932	0.514094	-0.477159	-0.252991	-0.179304	-0.0945085	-0.281194	-0.187059	0	1.32534	0.695035	-0.561802	-0.170689	-0.257825	-0.164477	-0.298708	-0.250545
SPTSSA	0.188718	1.15e-20	0.341477	1.32529	2.50584	0	0.690056	1.32529	0.629546	0.2601	-0.205039	-0.0551213	-0.0398245	-0.153215	0	0.812891	1.05448	0.568228	-0.0647025	-0.0251426	0.112294	0.201273	-0.0503648	0	0.788676	1.26896	0.844984	0.319052	0.290902	0.181663	0.00789626	0.108258	0	0.972773	1.17724	0.807613	0.193258	-0.0437386	-0.000370812	-0.280335	-0.19243
EIF4A3	0.407529	1.43e-26	0.179562	1.32414	2.50384	0	1.05138	0.724487	-0.0223961	-0.0259742	-0.178892	-0.152349	0.047114	0.0943444	0	1.07755	0.591292	-0.349861	-0.437566	-0.463548	-0.355942	-0.31783	-0.128976	0	1.30832	0.949249	-0.052336	-0.132229	-0.239283	-0.131929	-0.0386058	-0.0522342	0	1.32414	0.834893	-0.179444	-0.611275	-0.465626	-0.449055	-0.571319	-0.461653
FES	0.516105	1.06e-22	0.737022	1.32169	2.49959	0	0.66366	0.489231	-0.161151	0.009472	-0.0480762	0.0507574	-0.0522664	0.0546167	0	0.78722	0.344104	-0.318103	-0.212207	-0.0578462	0.0459819	-0.0485777	-0.0645257	0	1.24091	0.844573	-0.00737713	-0.0692128	0.100451	0.217015	-0.102333	0.0269167	0	1.32169	0.904347	-0.119269	-0.218407	-0.198011	-0.00615227	-0.0242999	-0.0620329
SELENOP	0.0628855	3.33e-12	0.670037	1.32157	2.49938	0	-0.0142442	0.393291	0.416823	-0.0455474	-0.149571	-0.142923	0.0569657	-0.0957417	0	0.320453	0.664477	0.650212	0.228402	0.0283914	-0.0467853	0.124262	0.00912201	0	0.312597	1.32157	0.913653	0.131959	-0.0834606	0.0461836	-0.0884287	-0.150917	0	-0.254713	0.595537	0.44439	-0.0434237	-0.414664	-0.290477	-0.183575	-0.480557
LINC01180	0.748177	2.35e-14	0.0143699	1.31776	2.49278	0	0.616075	0.647164	0.421833	0.187025	0.403096	0.390789	0.346741	0.196095	0	0.372386	0.556099	0.577927	0.321603	0.14433	0.115593	0.128035	0.141851	0	0.54463	1.31776	1.06131	0.38747	0.380586	0.304289	0.245785	0.313921	0	0.308327	0.846935	0.796149	0.20783	0.13086	0.0786051	-0.0620283	0.123103
MGC16025	7.49e-05	4.79e-22	0.521811	1.3173	2.49199	0	0.729	0.65131	0.272089	-0.0717449	0.22765	-0.114773	-0.191307	0.145487	0	1.14668	1.06559	0.44962	0.301299	0.36167	0.0124444	0.260487	0.136587	0	1.25661	1.15446	0.448933	-0.0513198	0.232481	-0.115647	0.0573487	-0.0546855	0	1.27772	1.3173	0.843502	0.173906	0.149568	-0.285176	-0.170888	-0.298152
CREB3L2	0.0683294	1.66e-16	0.408441	1.31554	2.48896	0	0.0659778	0.296993	0.473953	0.556707	0.292129	0.00818418	-0.0326384	0.0432453	0	-0.0245205	0.316165	0.339691	0.651913	0.583319	0.346448	0.0436087	0.0297342	0	0.0784302	0.359458	0.712073	0.971605	0.916049	0.689119	0.305874	0.267465	0	-0.00818008	0.623297	0.723275	1.31554	0.669252	0.869816	0.585728	-0.0249351
ABTB2	0.292657	1.97e-12	0.756481	1.31549	2.48886	0	0.151689	0.390397	-0.363383	-0.287073	-0.0221916	-0.23783	-0.349361	-0.140605	0	0.890885	0.765228	0.020024	0.0284878	0.0239908	-0.0786781	-0.0453907	0.0123611	0	0.978382	1.01297	0.0663524	0.00914809	-0.152329	-0.0393214	-0.303179	-0.211925	0	1.15388	1.31549	0.0790788	-0.0878038	-0.262181	-0.106998	-0.267227	-0.33672
MIA3	0.00161108	5.08e-27	0.62563	1.31548	2.48885	0	0.521259	0.936014	0.746907	0.0810347	0.0793978	-0.148594	0.0214177	0.0359502	0	0.803314	1.04365	0.708027	0.334003	0.201385	0.143352	0.0238831	0.140322	0	1.11029	1.31548	1.12603	0.65218	0.414106	0.235453	0.307444	0.357503	0	0.911637	1.07311	0.945902	0.376966	-0.0157034	0.00544298	-0.0953804	-0.196504
MS4A7	0.345145	1.14e-07	0.863499	1.31513	2.48825	0	-0.675519	-0.866526	-1.03931	-0.235784	-0.554455	-0.361704	-0.333635	-0.704119	0	-0.422806	-0.397736	-0.373386	0.235036	-0.153734	0.469934	-0.0365199	-0.241584	0	-0.273619	-0.594791	-0.180856	0.784688	0.747033	0.61094	0.235613	0.11703	0	-0.525988	-0.719895	-0.830975	0.474631	0.345199	1.31513	0.261452	0.113084
NDST2	0.0546007	1.31e-27	0.0295545	1.31511	2.48821	0	0.82723	0.436182	0.173444	-0.0700636	-0.0725733	-0.12031	-0.0492402	-0.00870903	0	1.04517	0.50817	0.0624873	-0.145187	-0.0920412	-0.203148	-0.182076	-0.155018	0	1.30173	0.754941	0.246547	0.0294406	-0.0585786	-0.0148001	-0.152823	-0.179765	0	1.31511	1.02473	0.318341	-0.0386916	-0.3122	-0.266375	-0.218166	-0.338027
LOC105373098	0.00608512	2.27e-20	0.85297	1.3124	2.48355	0	0.53868	1.1182	1.10317	0.617944	0.267912	0.188707	0.0115484	-0.0246273	0	0.604951	0.910715	1.01681	0.817837	0.383366	0.192032	0.206787	-0.0302153	0	0.785051	1.23808	1.2915	1.00266	0.586006	0.173696	0.0927952	0.256126	0	0.786638	1.11264	1.06718	1.3124	0.855742	0.427955	0.185607	0.062951
LOC100132057	0.571608	1.08e-14	0.888193	1.31171	2.48236	0	0.235721	0.871618	0.625728	0.0496099	0.27557	-0.00321094	0.270294	0.305472	0	0.204326	1.14409	0.997234	0.307516	0.228723	0.426523	0.0471498	0.0867749	0	0.328296	1.21856	1.31171	0.36349	0.1949	0.377346	0.233545	0.104817	0	-0.103056	0.847994	1.20028	0.224024	0.269795	-0.00585051	0.276654	-0.333032
EGR2	0.707427	1.52e-07	0.995158	1.31137	2.48177	0	0.243793	0.205363	0.128825	-0.313228	-0.331021	-0.823249	-0.732586	-0.318909	0	0.563663	0.161479	-0.29238	-0.763079	-0.619759	-0.884931	-0.453341	-0.877199	0	0.754523	0.0857304	0.079403	-0.32428	0.173894	-0.293467	-0.581734	-0.527535	0	1.31137	1.22148	0.645505	0.0867097	-0.153003	0.247082	-0.199786	-0.226814
LINC00937	0.485057	2.16e-09	0.484028	1.30895	2.47761	0	0.826266	1.09708	0.960196	0.775998	0.810924	0.460991	0.514214	0.70103	0	0.12656	0.685805	0.342744	0.389417	0.100479	-0.018272	0.106483	0.217383	0	0.21161	0.334437	0.631323	0.686761	0.26844	0.413158	0.0424855	0.160003	0	0.222095	0.57056	1.30895	0.583585	0.171824	0.292733	0.36571	0.34441
LOC105371912	0.400625	1.11e-08	0.0329989	1.30849	2.47682	0	0.54014	-0.0653334	-0.127179	0.0228382	-0.168737	-0.323302	0.209034	0.0706246	0	0.433527	-0.298427	-0.0493358	-0.473512	-0.205072	-0.31431	-0.11327	-0.452006	0	0.87887	0.129527	-0.271389	-0.1807	0.211493	0.168767	-0.109332	-0.0925677	0	1.30849	0.619469	0.488051	0.287084	0.234507	0.36497	0.211058	0.176986
DPYD	0.0102262	4.63e-24	0.698192	1.30798	2.47594	0	0.172252	0.46359	0.773754	0.176047	0.083639	-0.0580245	-0.143626	-0.0228915	0	0.0929937	0.581045	0.92712	0.30173	0.172946	-0.0318724	0.0367569	-0.0376434	0	0.26241	0.700706	1.11201	0.523599	0.344181	0.0732674	0.104726	-0.0208577	0	0.154538	0.956123	1.30798	0.635726	0.236771	0.0611931	-0.248299	-0.201183
PSMB9	0.0286666	7.82e-24	0.524798	1.30643	2.47329	0	1.04879	1.30643	0.995372	0.220338	0.220695	0.275615	0.295914	0.0511488	0	1.08564	1.22805	1.0127	0.66274	0.279755	0.226221	0.15571	0.273465	0	1.13731	1.28048	1.10238	0.74162	0.475966	0.332132	0.277051	0.324568	0	1.06555	1.17451	0.90903	0.621169	0.23622	0.177275	0.0363527	0.00169016
TFG	4.36e-05	5.06e-25	0.118093	1.30538	2.47149	0	0.592051	0.733894	0.227662	-0.166603	-0.338049	-0.457139	-0.221002	-0.28097	0	1.02634	0.724102	0.47781	0.180784	0.0725765	0.0891997	-0.127431	-0.0638229	0	1.30538	1.05154	0.80195	0.319264	0.229944	-0.0656825	0.158525	0.168556	0	1.18426	1.24431	0.818734	0.316382	-0.0639865	-0.123809	-0.457982	-0.217919
NAA25	0.0840862	1.67e-16	0.521971	1.30462	2.47019	0	0.548431	0.788373	0.322204	0.106817	-0.0979663	0.0817868	0.0612204	-0.153989	0	0.945119	0.977429	0.540632	0.204905	0.0188765	0.102111	0.125966	0.171082	0	0.856511	0.904979	0.0603215	0.247018	-0.182244	-0.193102	-0.338411	-0.394652	0	1.30462	1.19521	0.504852	0.202495	-0.00628683	0.228262	0.0804271	-0.102
CDIPT	1.52e-06	4.3e-32	0.173462	1.30367	2.46856	0	0.794476	0.713421	0.0764867	-0.21782	-0.196374	-0.105144	-0.134311	-0.123371	0	0.927831	0.723093	-0.0283394	-0.278794	-0.167656	-0.154808	-0.187183	-0.0654001	0	1.30367	1.09842	0.30357	-0.150511	-0.134725	-0.0208492	-0.0977499	0.154601	0	1.26745	1.06612	0.0671871	-0.314242	-0.285186	-0.123921	-0.187442	-0.255966
CD83	0.24539	4.48e-14	0.374813	1.3036	2.46843	0	-0.59186	0.162942	0.478904	-0.0199432	0.0704418	-0.404071	-0.403593	-0.247226	0	-0.097232	0.576957	0.682102	-0.00928566	-0.148207	-0.196312	-0.013506	-0.392568	0	-0.276253	0.601925	1.20057	0.292665	0.098254	-0.231868	-0.134859	-0.255941	0	-0.326329	1.03578	1.3036	0.117595	0.1698	0.0788103	-0.0497829	-0.0656462
LINC01138	0.0590767	8.74e-22	0.137925	1.30305	2.46751	0	0.201038	0.931345	0.83578	0.0320692	0.143618	0.124098	0.0352208	0.257796	0	0.208822	1.10766	1.07976	0.677884	0.131127	-0.0402978	0.0670423	0.17268	0	0.120958	1.07391	1.18337	0.50386	0.0977344	0.0123486	-0.104011	0.0544716	0	0.135226	0.965743	1.30305	0.268086	0.257417	-0.0208001	-0.0325298	-0.139623
GBP7	0.000104577	1.77e-09	0.432442	1.30148	2.46482	0	0.158562	0.621851	0.521113	0.457417	0.030803	-0.132568	0.189356	-0.161767	0	0.0735906	0.242858	0.308539	-0.578694	-0.459707	-0.586845	-0.663341	-0.299232	0	0.602028	1.04341	0.677481	0.180486	0.136224	0.0527376	-0.264961	0.0153213	0	0.820828	1.30148	0.971754	0.519354	0.08633	0.550634	0.0190368	0.255742
GSDMC	0.478132	2.57e-18	0.664946	1.29696	2.45711	0	0.819253	0.79531	0.603961	0.149085	0.104665	0.193143	0.253955	0.207872	0	0.980653	1.03709	0.660899	0.0841426	0.160812	-0.0564583	0.0204853	0.0222201	0	1.29696	1.21535	0.780717	0.289197	0.199687	0.302526	0.0410535	0.158241	0	1.22085	1.26138	0.831464	0.176848	0.0365915	-0.017291	-0.144532	-0.111816
TRIM21	6.42e-07	8.26e-29	0.538748	1.2949	2.4536	0	1.14151	1.0723	0.814931	0.221524	0.214335	0.00061956	0.0850822	-0.0135815	0	1.10867	1.05791	0.757933	0.507424	0.345083	0.00714061	-0.145592	0.0911864	0	1.2949	1.23503	1.00721	0.727473	0.44135	0.180987	0.0156169	0.226948	0	1.2634	1.22683	0.980516	0.743301	0.251708	0.216504	-0.067235	-0.154848
RIPK1	0.00216165	8.59e-26	0.638544	1.29307	2.45049	0	0.854059	0.831469	0.506548	0.11506	-0.0212879	0.0166111	0.0180939	-0.0314478	0	0.936607	0.744046	0.346341	0.13603	0.027083	-0.0100407	-0.157752	-0.0594321	0	1.24159	1.11775	0.797276	0.359724	0.180297	0.230352	0.128687	0.16417	0	1.29307	1.03559	0.760144	0.417828	0.140594	0.102705	-0.115872	-0.320944
NUP107	0.004295	1.21e-18	0.0696272	1.29255	2.44961	0	0.430467	0.419589	-0.128215	-0.0431619	-0.00955803	0.0841476	0.0463703	-0.267472	0	0.95183	0.711531	-0.0395127	0.080894	0.0267607	0.0401035	0.165782	0.0455193	0	1.29255	1.11177	0.0474028	0.136331	0.0153565	0.13641	0.0941221	-0.000914009	0	1.28756	0.721681	-0.365239	-0.321158	-0.318563	0.00941533	-0.18081	-0.114353
HIST1H1T	0.246313	3.13e-15	0.247149	1.2923	2.44918	0	-0.0445545	0.449159	0.645212	-0.0601498	0.264159	-0.122988	-0.181001	0.230775	0	0.398254	0.860952	0.875084	0.276625	0.339646	-0.0869054	0.0488344	-0.0552395	0	0.325791	0.698344	0.944791	0.0598964	0.234444	-0.3245	0.188543	0.0142926	0	0.333673	0.903843	1.2923	0.31236	0.0582954	-0.58413	-0.119999	-0.23241
RNASEH2B-AS1	0.491082	4.91e-12	0.91716	1.29062	2.44633	0	0.149365	0.491602	0.626022	0.326333	-0.0221725	0.0423283	0.00885652	0.0749617	0	0.288879	0.979306	0.821461	0.464386	0.304542	0.0195445	0.293238	-0.0861442	0	0.441608	0.887748	1.29062	0.850268	0.415553	0.104837	0.156351	0.388368	0	0.681453	0.705813	1.00931	0.34491	0.382271	0.101295	-0.0607172	-0.0763031
CORIN	0.0460135	1.7e-16	0.456385	1.28969	2.44476	0	0.0960158	0.517975	0.190735	-0.188702	-0.432765	-0.120104	-0.188864	-0.0263077	0	0.564556	0.924209	0.663465	0.144989	0.0578063	0.143629	0.196161	0.0861521	0	0.616612	1.28969	0.679496	0.094529	0.0134729	0.155877	0.195697	0.124153	0	0.547207	1.04456	0.456576	-0.0538974	0.00960885	-0.0486523	-0.106754	-0.158165
SNORD56B	0.0642003	5.02e-15	0.678901	1.28623	2.4389	0	0.724684	0.886927	0.485224	-0.253009	0.0213069	-0.0788888	-0.495216	0.129587	0	1.16216	1.28623	0.794977	0.498314	0.117062	-0.292803	0.320608	0.0336118	0	0.512013	0.918278	0.438622	-0.417612	-0.497452	-0.654317	-0.239054	-0.558249	0	0.637231	1.21131	1.26782	0.168018	0.0759437	-0.778485	-0.49471	-0.817063
LOC107985108	0.00279286	9.44e-10	0.639518	1.28522	2.43719	0	0.442731	0.779631	1.0524	0.0574108	0.312183	0.266147	0.283079	-0.0878343	0	0.160162	0.750532	0.698998	0.133316	0.0975148	-0.548347	-0.100581	0.0574466	0	0.71515	1.28522	0.848141	0.786307	0.550745	0.314426	0.578201	0.46278	0	-0.262559	0.667104	0.953742	0.508557	-0.248868	0.0196972	0.0987497	-0.414915
TRIM6	0.000242651	9.87e-16	0.117012	1.28451	2.436	0	0.245207	0.739992	0.194653	0.0492653	-0.47118	-0.467259	-0.155386	-0.208252	0	0.793845	0.830721	0.535101	0.323744	0.316711	0.337996	-0.124772	0.0655013	0	1.03589	1.19267	0.742788	0.795082	0.715809	0.665515	0.217029	0.458938	0	1.28451	1.09952	0.858747	0.958903	0.281625	0.288222	0.377231	0.179344
FAM175B	0.00607737	6.13e-21	0.647151	1.2829	2.43328	0	0.742981	0.396779	-0.1805	-0.0501258	-0.285347	-0.0897906	-0.114264	-0.141522	0	1.00752	0.541965	-0.0134927	-0.0337473	0.00698072	0.114238	-0.0328721	0.0981937	0	1.2829	0.768935	0.147844	0.211496	0.261263	0.190966	0.0525579	0.0230759	0	1.17968	0.49872	-0.159134	-0.255799	-0.126056	0.0705575	0.0575129	-0.189102
EFCAB2	0.000810566	1.21e-17	0.70402	1.28233	2.43231	0	0.920817	1.06946	0.936284	0.160868	0.136087	0.180244	-0.0623718	-0.108771	0	0.715945	0.964635	1.0161	0.755721	0.324161	0.315542	0.159461	0.116249	0	1.27998	1.28233	1.16719	0.802073	0.675761	0.702965	0.316775	0.354052	0	0.921118	1.19727	1.1865	0.691755	0.445158	0.420132	0.199199	0.26937
SCN9A	0.0042324	6.55e-13	0.331779	1.28118	2.43038	0	0.198674	0.782786	0.16217	-0.195987	0.290951	-0.101694	0.192166	-0.077337	0	0.814571	1.06197	0.626053	0.186874	0.436671	0.3425	0.315636	0.172889	0	1.02488	1.16798	0.683819	0.420036	0.325307	0.122686	0.060278	-0.0784827	0	1.28118	1.03783	0.823629	0.284417	-0.0934345	-0.0890774	0.00119362	-0.265731
POLD3	0.00831331	4.43e-20	0.489371	1.27508	2.42012	0	0.713152	0.522131	0.110991	-0.297578	-0.0574507	-0.226618	-0.348092	-0.1553	0	0.84972	0.430164	0.053077	-0.190656	-0.15661	-0.0392449	-0.000385359	-0.0373201	0	1.27508	0.804975	0.353405	-0.0681313	0.186414	0.135393	0.0448178	0.345313	0	1.13214	0.845664	0.149477	-0.113052	-0.201363	-0.164824	-0.0851542	-0.199446
VSIG10	0.157767	1.34e-12	0.259026	1.27343	2.41736	0	0.247171	0.474034	-0.0256399	0.0162591	0.135874	-0.120575	-0.189719	-0.160911	0	0.566877	0.453872	0.12592	-0.247981	-0.212508	-0.366699	-0.241325	-0.227547	0	1.2613	1.13425	0.570593	0.392833	0.203824	0.153348	0.231192	0.201642	0	1.27343	1.16093	0.500694	0.056497	-0.486782	0.0363526	-0.0873749	0.133676
TMEM62	0.0768358	1.46e-11	0.916515	1.27301	2.41666	0	0.608274	0.552829	-0.241676	0.129145	-0.0867639	-0.0377185	-0.0928878	-0.126462	0	0.915423	0.506814	0.217097	0.5537	0.194648	0.155284	-0.136457	-0.100065	0	1.27301	0.778538	0.470697	0.99717	0.717122	0.666225	0.394531	0.140312	0	1.18675	0.847154	0.852964	1.16683	0.664593	0.937515	0.280894	-0.137131
ZNF276	4.48e-06	1.6e-30	0.138882	1.272	2.41497	0	0.818609	0.65006	0.0821995	-0.27361	-0.200241	-0.183686	-0.135851	-0.217396	0	1.02309	0.70026	0.116341	-0.221962	-0.0630985	-0.208787	-0.252833	-0.0707361	0	1.15042	0.837301	0.34044	-0.0917003	0.0739009	-0.0473176	-0.196837	-0.0488169	0	1.272	1.05662	0.387202	0.068655	-0.000664952	-0.24083	-0.213023	-0.204695
RTN4	0.0830987	1.31e-21	0.368955	1.27111	2.41348	0	0.361243	0.194948	-0.249148	-0.18814	-0.015233	-0.167366	-0.237049	-0.133694	0	0.710769	0.291678	-0.205082	-0.132793	-0.0861777	-0.213271	-0.200625	-0.220809	0	1.04372	0.676335	0.0665014	-0.102701	0.0845945	0.0760465	0.0530449	-0.0308713	0	1.27111	0.940373	0.444956	0.253468	0.180734	0.037649	0.0195108	-0.0517947
HSP90AA1	0.0029519	5.79e-29	0.182014	1.27042	2.41232	0	0.823682	0.732612	0.209083	-0.11574	0.0388842	-0.0579286	-0.0168036	-0.0440482	0	1.0585	0.665042	0.103866	-0.162745	-0.120404	-0.107379	-0.176396	0.000897441	0	1.23102	0.990338	0.425416	0.0630338	-0.0175435	0.0631099	-0.00991144	-0.0301842	0	1.27042	0.830468	0.228861	-0.222341	-0.0515099	-0.217702	-0.354077	-0.23755
ZSCAN16	0.108562	9.93e-22	0.305304	1.26973	2.41117	0	0.865731	1.14184	0.468815	0.0724625	0.00934417	0.0840006	-0.0576432	-0.0429178	0	1.00145	1.01064	0.540703	0.186918	-0.048905	0.0056854	-0.0115255	-0.0903264	0	1.04987	1.26973	0.750329	0.261221	0.0987301	0.28638	0.222927	0.103811	0	0.927267	1.251	0.778096	0.331155	-0.0176095	0.102085	-0.146248	-0.194492
PIK3AP1	0.0120001	1.04e-24	0.942825	1.2696	2.41095	0	0.735825	0.987414	0.732799	0.382379	0.363263	0.19175	0.0550401	0.0799307	0	0.808287	0.831019	0.600402	0.384086	0.25478	0.0760757	-0.126461	-0.164509	0	1.08588	1.18407	0.963419	0.823234	0.569498	0.393383	0.0828769	0.172621	0	1.2696	1.2063	0.947212	0.937849	0.590793	0.392417	0.177448	-0.00292154
ZC3H7B	0.0177692	6.04e-16	0.775393	1.26951	2.4108	0	0.0821609	0.578143	0.0212855	0.0854989	-0.164702	0.171881	0.0863121	0.05972	0	0.235454	0.807046	0.184833	-0.107911	-0.0705901	-0.132627	-0.0398226	-0.164841	0	0.464169	1.12013	0.510921	-0.00568128	-0.176668	-0.150763	-0.184909	-0.119295	0	0.509844	1.26951	0.466209	0.161753	-0.0622146	0.0373325	0.0125713	0.129039
TDRD7	0.016163	7.57e-23	0.924422	1.26681	2.40629	0	0.554015	0.870873	0.660008	0.512608	0.240054	0.0526201	-0.0256523	0.0176994	0	0.713401	0.930624	0.841985	0.614329	0.332743	0.115742	0.0639559	-0.0113982	0	0.906318	1.17911	1.04862	0.91465	0.489187	0.368571	0.0868924	0.0326648	0	1.14543	1.26681	1.17167	1.19982	0.540413	0.363519	-0.0871193	-0.106928
HCG14	0.171919	3.93e-22	0.903412	1.26614	2.40517	0	0.883672	1.07374	0.39782	0.0120363	-0.192185	-0.0531594	-0.043591	0.151999	0	0.84832	1.04697	0.586121	0.191932	-0.0222485	0.0305101	-0.0544467	0.185456	0	1.02095	1.21557	0.823696	-0.0182517	-0.171697	-0.0394782	0.0738367	0.141881	0	0.999555	1.26614	1.05483	0.323316	-0.159842	-0.179749	-0.0285696	0.0467918
PSMA3	0.00174368	1.33e-23	0.720944	1.26612	2.40514	0	0.602723	1.16106	0.7267	0.1039	0.0947915	-0.0377205	0.0674633	0.0555683	0	0.569908	0.99524	0.664324	0.470714	0.00981841	0.0401407	-0.0826892	0.244507	0	0.694647	1.26612	0.993097	0.629219	0.20061	0.0504835	0.140844	-0.00150862	0	0.617027	0.969504	0.837749	0.430896	-0.0783682	-0.0494877	-0.37077	-0.300085
KCNJ2	0.00753979	9.35e-25	0.606748	1.26593	2.40483	0	0.892665	0.858797	0.578879	0.339505	0.126726	0.199282	0.120257	-0.0273281	0	0.913335	0.748909	0.387999	0.24914	0.0897186	0.171508	-0.00461506	0.0308723	0	1.19532	1.11006	0.845979	0.623104	0.446967	0.371243	0.168272	0.122149	0	1.26593	1.18915	0.849072	0.64516	0.339469	0.37422	0.148413	0.0144061
TRIM27	7.67e-06	5e-33	0.00810519	1.26111	2.3968	0	0.880705	1.07589	0.516294	-0.479569	-0.0451068	-0.273559	-0.0369615	-0.0833634	0	0.895678	1.01765	0.52411	-0.21462	-0.264004	-0.351995	-0.172922	-0.00480635	0	1.09175	1.24828	0.852745	-0.118554	-0.277522	-0.247828	-0.0667492	0.13995	0	1.04646	1.26111	0.723842	-0.090879	-0.250819	-0.455734	-0.355976	-0.280024
SLK	0.000313162	4.32e-33	0.662512	1.2604	2.39562	0	0.845761	0.985366	0.513837	-0.0607745	-0.0274853	-0.0801813	-0.026852	-0.114249	0	0.944469	0.981992	0.660789	0.121554	0.0106936	-0.0532273	-0.0566055	-0.0160935	0	1.18036	1.2604	0.946176	0.242504	0.067883	0.0982568	0.0379295	0.0742848	0	1.09085	1.148	0.811768	0.218457	-0.087877	-0.0887199	-0.257301	-0.226455
LINC00623	0.01006	4.34e-21	0.46671	1.26017	2.39523	0	0.361743	0.938862	0.690592	-0.200526	-0.0131788	-0.217785	-0.138101	-0.275629	0	0.222695	0.945991	0.83294	0.0856416	-0.0992382	-0.206584	-0.398711	-0.0211745	0	0.572754	1.15884	1.26017	0.691945	0.297944	0.136803	0.0685605	0.252595	0	0.20368	0.900568	1.17496	0.640182	0.123612	0.187725	-0.170599	-0.217324
CSTF2T	0.00103604	1.83e-24	0.111447	1.25983	2.39467	0	0.755629	0.565691	-0.203966	-0.200698	-0.112591	-0.168707	-0.0120768	-0.184309	0	0.845647	0.387432	-0.156195	-0.166622	-0.213506	-0.384509	-0.177013	-0.197484	0	1.25983	0.823761	0.206347	0.234843	0.0790497	0.21771	0.249401	-0.126427	0	1.25429	1.07554	0.243307	0.160688	0.093596	0.274603	-0.156112	-0.154836
LOC388692	0.0690593	5.89e-22	0.157572	1.25967	2.3944	0	0.0418716	0.626634	0.609101	-0.0535271	-0.0438151	-0.186134	-0.131833	-0.408494	0	0.137996	0.935743	1.03485	0.301207	0.160602	0.157237	0.228539	0.0598582	0	-0.0852242	0.85213	0.928384	0.159564	0.00377206	0.0391556	-0.0517114	-0.179602	0	0.162171	1.08069	1.25967	0.668563	0.302924	0.0169989	0.106321	-0.0841562
CASP1	0.00136071	8.1e-19	0.974513	1.25837	2.39225	0	0.850413	0.93034	0.494976	0.251223	0.131816	0.0935075	0.0448073	-0.0187042	0	1.0086	0.795835	0.417088	0.461307	0.34467	0.250549	0.0159169	0.140674	0	1.20906	1.15602	0.848551	0.68488	0.633466	0.486591	0.186269	0.156416	0	1.25837	0.924298	0.648043	0.588635	0.273887	0.277687	0.0587252	0.0747084
LINC00189	0.0397542	6.3e-17	0.779699	1.2573	2.39049	0	0.37998	0.829888	0.200804	-0.0144584	-0.248079	-0.14016	-0.0797633	0.0761168	0	0.732851	0.972438	0.268726	0.125467	-0.14802	-0.0610789	-0.246844	-0.00209275	0	0.694853	1.17888	0.64436	0.365938	-0.0710842	0.0834405	-0.0616797	0.196522	0	0.902932	1.2573	0.608137	0.117774	-0.277587	-0.156791	0.0782046	-0.0872961
IL18RAP	0.0187421	3.43e-16	0.16236	1.25678	2.38962	0	0.884805	0.332105	-0.344752	0.0291501	0.160728	0.00815932	0.0152121	0.0420888	0	0.901131	0.109117	-0.476898	-0.0228967	0.0981505	-0.0060364	-0.122569	-0.185502	0	1.08929	0.590726	-0.0642631	0.269414	0.583104	0.36972	0.0325479	0.12043	0	1.25678	0.678176	0.0181254	0.231091	0.338954	0.155573	0.0153426	-0.0717753
MIR4435-2HG	0.0132367	9.05e-25	0.997047	1.25366	2.38445	0	0.215476	0.663862	0.0874542	-0.212854	0.0118558	-0.118868	-0.194287	-0.146291	0	0.586024	0.871305	0.226753	-0.0833931	-0.02744	-0.0567563	-0.0309206	-0.0520829	0	0.710876	1.08958	0.352087	-0.0766875	0.0259831	-0.0149484	-0.0222917	-0.0851083	0	0.88933	1.25366	0.527156	-0.0255441	-0.071257	-0.164198	-0.170425	-0.174748
TGIF2	0.146171	1.93e-22	0.649689	1.25252	2.38257	0	0.176328	0.695418	0.578857	0.22762	-0.279555	-0.00534581	-0.11978	-0.135743	0	0.200766	0.66262	0.618685	0.232411	-0.0641844	-0.101166	-0.215988	-0.0511534	0	0.595559	1.13474	1.17074	0.68588	0.0330812	0.111073	0.0128476	0.176406	0	0.402524	1.14076	1.25252	0.668835	-0.0458286	0.0714194	-0.0869054	-0.0697184
SLFN5	0.812734	6.8e-12	0.999807	1.25055	2.37932	0	0.836169	1.08023	0.623652	0.574597	0.205585	0.11524	0.25874	0.0502603	0	0.899681	0.944296	0.690284	0.452415	0.0959332	0.00134886	-0.128342	0.126483	0	1.09902	1.18511	0.895301	0.830268	0.332902	0.199714	0.129257	0.248866	0	0.983687	1.25055	0.907484	0.900799	0.306893	0.435412	0.279959	0.0643204
PGS1	0.0770855	3.78e-21	0.706163	1.24887	2.37655	0	0.709659	0.0271087	-0.672374	-0.19118	0.0114231	-0.0839456	-0.178401	-0.027743	0	0.918019	0.0571048	-0.6106	-0.172207	-0.00246732	0.0424534	-0.022596	-0.0761989	0	1.07686	0.375121	-0.498101	-0.0390377	0.254907	0.0433696	-0.0774391	0.0729599	0	1.24887	0.40521	-0.397371	-0.201452	-0.136563	-0.144824	-0.0847835	-0.172171
MFSD14B	0.00050552	2.36e-23	0.320569	1.24849	2.37593	0	0.475296	0.953997	0.873255	0.243989	0.231419	0.0188	0.0404462	0.0460674	0	0.359357	0.888038	0.721429	0.330513	0.313171	0.100592	-0.0548235	-0.0669448	0	0.690005	1.10474	1.24849	0.758072	0.67751	0.539091	0.288111	0.266941	0	0.420466	1.05886	1.24634	0.717366	0.494031	0.359287	0.181023	-0.082702
FIRRE	0.256725	8.11e-11	0.38059	1.24741	2.37415	0	-0.143811	0.145408	0.446518	0.252805	-0.137341	0.0450331	-0.00785635	-0.0677368	0	-0.0700291	-0.0242284	0.0998819	0.622261	0.572235	0.280528	0.157803	0.107077	0	-0.330523	0.0599847	0.352688	0.691837	0.584216	0.451707	0.0456047	-0.510814	0	0.170789	0.431909	0.878494	1.24741	0.62219	0.577965	0.282874	0.167435
DHX36	0.0900049	4.31e-26	0.934865	1.24521	2.37053	0	-0.0139228	0.782088	0.551694	0.0523862	-0.138263	0.00490637	-0.196951	-0.117772	0	0.277089	0.943113	0.867233	0.365181	0.0832337	0.0663244	0.0785194	0.00828626	0	0.458723	1.18643	1.12086	0.564765	0.271493	0.377257	0.232367	-0.0196925	0	0.333106	1.10255	1.24521	0.527869	0.177275	0.235998	-0.0963305	-0.237358
HCAR1	0.0647174	9.29e-16	0.105686	1.24457	2.36947	0	0.471864	0.589785	0.536593	-0.0278884	0.19066	0.122973	0.140566	0.0857893	0	0.714367	0.904791	0.487558	0.231614	0.274546	0.308316	0.173792	-0.0197041	0	0.795999	0.784284	0.642785	-0.00913152	0.385635	-0.467945	0.103626	-0.135795	0	0.975457	1.15196	1.24457	0.293196	0.366632	0.143022	-0.0257829	0.268079
ILK	0.262546	4.06e-24	0.876557	1.24447	2.36932	0	-0.0173822	0.553136	0.716094	0.163397	0.102516	-0.0902054	-0.162987	-0.0352336	0	-0.00788518	0.768435	0.944169	0.409276	0.175811	0.257678	0.166252	0.0830784	0	0.127923	0.797716	1.1141	0.515937	0.205581	0.244145	0.0416338	-0.0742934	0	0.192354	0.920902	1.24447	0.730979	0.479578	0.369822	0.118011	-0.0322636
TBC1D2B	0.0153024	1.26e-26	0.313556	1.24272	2.36644	0	0.149402	0.799293	0.794338	0.157749	-0.183376	-0.075677	-0.00721307	-0.3059	0	0.567021	1.06058	1.10837	0.531909	0.188966	-0.00241	-0.0276238	0.175825	0	0.641972	1.22567	1.23199	0.704672	0.16405	0.188701	0.130973	0.0816838	0	0.522353	1.13859	1.24272	0.719287	-0.0115476	-0.0396863	-0.0849603	-0.13952
C1GALT1	0.059987	7.83e-20	0.803013	1.24209	2.36542	0	0.373294	0.882692	0.766313	0.418634	0.392811	0.0573667	0.179354	-0.154405	0	0.399824	0.866766	0.693581	0.49704	0.357482	0.196164	-0.189356	-0.0760646	0	0.64612	0.941628	1.04755	1.01575	0.710725	0.535812	0.266554	0.224841	0	0.685972	1.0702	1.24209	1.16104	0.755194	0.684404	0.281328	0.0269027
HLA-DPA1	0.633437	7.75e-09	0.639501	1.24149	2.36443	0	-0.317117	-0.616157	-0.385842	0.413775	-0.249681	-0.105372	-0.243876	-0.500149	0	-0.185411	-0.210279	-0.00742777	0.668999	0.197588	0.371593	0.226526	-0.026883	0	0.169196	-0.28634	-0.115162	1.24149	0.562739	0.579154	0.0910517	0.047472	0	-0.31384	-0.711546	-0.67122	0.638052	0.335153	1.08894	0.191706	-0.179246
RSPH9	0.0152765	1.18e-08	0.263591	1.23961	2.36135	0	-0.0808061	-0.142457	0.170171	0.166695	0.179792	0.00829058	-0.179593	-0.24806	0	0.017703	0.229394	0.304296	0.677591	0.54856	0.287877	0.184147	0.0304064	0	-0.269446	-0.125889	0.205651	0.809935	0.477811	0.427621	-0.216887	-0.0219783	0	-0.352054	0.154371	0.353605	1.23961	0.621551	0.241194	-0.0555523	0.103275
LOC105374745	0.103573	3.68e-15	0.575726	1.23928	2.36081	0	0.437124	0.447936	0.232915	0.193522	-0.0780674	-0.0752037	0.0363545	-0.240713	0	0.269828	0.454724	0.256514	-0.157442	-0.23641	-0.0300323	-0.275137	-0.230356	0	1.08556	1.23928	0.827968	0.398901	0.353861	0.32306	0.299956	0.00563851	0	0.880317	0.87508	0.815091	0.190548	0.112123	-0.155602	-0.189132	-0.301559
ZNF267	0.00550437	6.65e-29	0.926633	1.23915	2.3606	0	0.835265	0.748923	0.297506	-0.00746429	0.0497312	-0.200269	-0.0940751	0.106616	0	0.99722	0.730512	0.402021	0.0123666	-0.0224839	-0.148221	0.0393717	-0.145613	0	1.12341	1.09837	0.742875	0.163538	0.0904221	0.128013	0.0838546	0.0118122	0	1.23915	1.10491	0.81125	0.191728	0.0848216	-0.224912	-0.175307	-0.126301
GALNT3	0.00620555	2.15e-21	0.0662427	1.23864	2.35976	0	0.0348814	0.579926	0.785332	0.184738	0.321417	-0.00328432	-0.114393	-0.219315	0	-0.312784	0.603678	0.725731	0.472756	0.52093	0.047364	-0.381722	-0.174319	0	0.0551903	0.693246	1.12426	0.868679	0.770159	0.566195	0.143506	0.27479	0	-0.469008	0.607549	1.23864	0.946467	0.799179	0.512514	0.016381	-0.11926
TNFSF13B	0.0106093	7.63e-23	0.653304	1.23851	2.35954	0	0.523966	0.972747	0.661315	0.18667	0.171488	0.0366008	0.0942022	-0.0841418	0	0.887963	0.899017	0.696034	0.379616	0.255851	0.19444	-0.0889602	-0.00902856	0	1.09676	1.21768	0.891931	0.695202	0.505489	0.354111	-0.0234052	0.0808488	0	1.153	1.23851	0.874272	0.807213	0.307492	0.216784	-0.149145	-0.0948935
TTC21A	0.0321336	8.14e-12	0.521907	1.23714	2.35731	0	0.407163	0.290144	0.135009	0.0897401	0.226553	0.0755142	0.0778069	0.119501	0	0.912074	0.655095	0.381957	0.62719	0.373179	0.291738	-0.212428	0.158862	0	1.23643	0.982489	0.668967	1.11442	0.710362	0.31471	0.283668	0.350846	0	1.23714	1.10549	0.569704	0.916068	0.348222	0.0388692	-0.190732	-0.300127
FURIN	0.0626627	4.54e-28	0.708358	1.23467	2.35328	0	0.619791	0.260554	-0.277718	-0.294706	-0.213038	-0.150682	-0.118582	-0.0358946	0	0.860894	0.368361	-0.295566	-0.305226	-0.140574	-0.0654321	-0.0327616	-0.0825253	0	1.07657	0.733928	-0.272171	-0.380467	-0.191556	-0.124097	-0.168517	0.0173963	0	1.23467	0.811059	-0.264588	-0.334112	-0.231289	-0.197715	-0.0619962	-0.107536
DOCK4-AS1	0.564658	1.1e-17	0.666952	1.23449	2.35299	0	-0.00461572	0.427546	0.520543	0.115754	-0.0620477	-0.114411	-0.104173	-0.0808653	0	-0.034966	0.695016	0.6291	0.240895	0.0344047	-0.0994483	0.144966	0.0465085	0	0.22185	1.17755	0.981512	0.351489	0.0336257	0.00279523	0.110869	0.141426	0	0.0973013	1.20197	1.23449	0.676449	0.237325	0.0653972	-0.0278329	0.17551
C19orf66	0.0117866	2.16e-15	0.658337	1.23415	2.35242	0	0.0215394	0.425662	0.562178	0.383267	-0.00285825	0.011088	0.0380571	-0.143321	0	0.151036	0.400722	0.514884	0.501319	0.327596	0.068301	-0.096591	-0.0421505	0	0.328272	0.454784	0.801263	1.02833	0.630591	0.353492	0.0182129	0.185135	0	0.264816	0.576946	0.854969	1.23415	0.590294	0.390072	0.0895337	-0.0972074
GNS	0.00205252	2.2e-29	0.560791	1.23249	2.34972	0	0.354204	0.804454	0.793422	-0.0571983	0.0114444	-0.131002	-0.0301541	-0.0902316	0	0.473582	0.846996	0.742179	0.11828	-0.0611033	-0.0801509	-0.00661382	-0.0661923	0	0.874049	1.23249	1.23188	0.508308	0.329618	0.325646	0.280448	0.202795	0	0.706104	1.09926	1.0103	0.391651	0.151549	0.178967	0.0287859	-0.143797
DNAJC15	0.295825	2.55e-13	0.535607	1.22975	2.34527	0	0.473928	0.874975	0.819935	0.731412	0.273057	0.242987	0.280735	0.0523762	0	0.322557	0.696392	0.877539	0.706036	0.260617	0.258787	-0.0279262	-0.0161447	0	0.527858	0.990793	1.22975	1.18443	0.690181	0.527462	0.035304	0.312288	0	0.516999	0.938124	1.12972	1.09703	0.51963	0.708597	0.370394	-0.00837851
ZNF410	0.00352459	2.37e-28	0.00351698	1.22968	2.34515	0	0.778312	0.448839	0.0634158	0.038422	0.151626	0.0814865	-0.180924	-0.0910001	0	0.958321	0.464142	-0.00898267	-0.0752707	0.09849	0.0190122	-0.0783457	-0.153018	0	1.19658	0.740042	0.108044	0.14524	0.127988	0.212199	0.0250405	-0.0930057	0	1.22968	0.808766	0.273048	0.274311	0.0419199	0.169718	-0.202596	-0.348575
SNTB1	0.176713	2.91e-14	0.9771	1.22532	2.33808	0	-0.214838	0.788711	0.241666	0.120538	-0.0605192	-0.0939968	-0.253506	-0.343589	0	0.0410628	1.05397	0.510568	0.267527	0.0668953	-0.0812181	-0.122738	-0.175925	0	0.242808	1.14503	0.619824	0.404088	0.00614907	0.186743	-0.0448975	-0.236795	0	0.457221	1.22532	0.564008	0.299842	0.0250582	0.245026	-0.174796	-0.309282
N4BP2L1	0.00330341	2.48e-18	0.337457	1.22494	2.33746	0	0.127659	0.59189	0.470842	-0.00132132	0.0486725	0.00669242	-0.098211	-0.235401	0	0.440558	0.66232	0.691536	0.179522	0.21324	-0.010837	-0.0890938	-0.0245747	0	0.553716	0.862856	0.671912	0.24093	-0.106794	-0.194391	-0.0989659	-0.245951	0	0.873193	1.22494	1.04006	0.474509	0.189629	0.291833	0.0726728	0.0958973
ARL2	0.281511	2.2e-18	0.482473	1.22462	2.33694	0	0.927451	0.820846	0.150752	0.0207615	-0.377405	-0.175701	-0.0658184	-0.538937	0	1.12856	1.09276	0.676906	0.32135	0.0706349	0.252093	0.201197	-0.118889	0	1.00482	1.22462	0.743952	0.342734	-0.0674504	-0.117914	-0.289138	-0.205613	0	1.09174	1.14883	0.612872	0.609425	-0.0526602	0.107743	-0.142214	0.0843432
EGR3	0.321066	1.74e-07	0.916568	1.22411	2.33612	0	-0.0356476	0.550748	0.558851	0.11229	-0.15763	-0.404428	-0.349146	-0.0975396	0	0.290368	0.996379	0.431856	-0.336047	-0.190649	-0.438473	-0.0040873	-0.310481	0	-0.224688	0.540723	0.637112	-0.0411651	-0.0615289	-0.420953	-0.264941	-0.393881	0	0.176281	1.22411	1.02698	0.115467	0.190968	-0.213703	-0.17027	-0.0606047
BTN2A2	0.163893	1.29e-22	0.0328184	1.22346	2.33507	0	0.0513745	0.761365	0.80363	0.375921	0.0574603	0.0215824	0.182866	-0.049852	0	0.13182	0.716366	0.75242	0.404945	0.236362	0.132146	0.101433	0.221387	0	0.100675	0.971937	1.13426	0.674439	0.535805	0.275799	0.465804	0.412979	0	0.145027	0.994181	1.22346	0.665697	0.266698	0.309179	0.353348	0.336498
MUSTN1	0.192039	9.04e-13	0.16508	1.22333	2.33485	0	0.017502	0.208368	0.151888	0.143197	0.244088	0.473779	0.30833	-0.236214	0	0.240513	0.555311	0.567757	0.369475	0.286484	0.230858	-0.3661	0.161052	0	0.535709	0.737039	0.590058	0.061437	0.22453	0.208802	-0.103623	-0.127173	0	0.673962	1.22333	0.938718	0.423389	0.002499	0.388799	0.257219	-0.0441715
LOC101928391	0.198177	6.76e-07	0.328994	1.22308	2.33445	0	0.0676413	0.424788	0.222483	-0.0209827	0.0569316	0.0546393	0.262728	0.191249	0	0.290562	0.761503	0.673176	0.459754	0.502346	0.133058	-0.0393812	-0.147135	0	0.408556	0.859429	1.20607	1.11795	0.752603	0.455922	0.265995	0.229868	0	0.627001	1.04635	1.22308	1.01726	0.629067	0.300172	0.0914802	-0.0537275
IFI16	0.00153118	7.1e-26	0.695099	1.22241	2.33337	0	1.05795	1.10253	0.676197	0.216538	0.25577	0.159811	0.114083	0.0587978	0	0.966382	0.872656	0.564675	0.291137	0.202235	0.162474	0.00394274	0.0753052	0	1.22241	1.20705	0.921215	0.677787	0.512874	0.356454	0.179192	0.264464	0	1.21478	1.16007	0.888053	0.806552	0.283955	0.204719	0.0578269	-0.11005
CLIC4	0.812595	4.18e-15	0.617275	1.22161	2.33206	0	-0.704897	-0.110847	0.521396	0.117316	-0.289006	-0.371903	-0.367226	-0.417539	0	-0.620917	-0.160962	0.497824	0.648816	-0.0524228	-0.0526571	0.0600987	-0.126182	0	-0.357864	0.0249612	1.06492	0.975334	0.40909	0.145446	-0.0779158	0.0297565	0	-0.498735	-0.0884795	1.22161	1.18874	0.352253	0.669236	-0.129049	-0.199873
CTSA	3.68e-07	2.41e-31	0.106607	1.2198	2.32915	0	0.374676	0.716115	0.624696	0.00447011	-0.251511	-0.137601	-0.185003	-0.185161	0	0.641874	0.98292	0.837965	0.21918	0.109979	0.168106	0.0501805	0.0713174	0	0.88022	1.16157	1.01942	0.211086	0.129918	0.208493	0.0412805	0.192484	0	0.898444	1.2198	0.999335	0.255985	0.111234	0.32329	0.107806	-0.142048
RNASEL	0.0137441	8.12e-23	0.286125	1.21932	2.32837	0	0.621594	0.73099	0.419786	0.216259	0.254759	0.10452	-0.00800135	0.0822461	0	0.728385	0.525583	0.415218	0.252588	0.205825	0.00954756	0.0917881	-0.0820868	0	1.21932	1.10481	0.921886	0.649856	0.618935	0.521664	0.447992	0.370267	0	0.860551	0.862025	0.645242	0.38729	0.267117	0.144901	-0.0567431	-0.123774
STAT1	0.00133375	8.84e-25	0.801553	1.21728	2.32508	0	1.17763	1.21728	1.04242	0.322817	0.0142665	0.0433316	0.0917963	0.0206743	0	0.914935	0.93665	0.874993	0.472866	0.0322839	0.0091306	-0.0964685	0.0346968	0	1.20193	1.18181	1.16135	0.814419	0.223108	0.148226	0.047962	0.127454	0	1.01764	1.03093	1.01078	0.869408	0.30708	0.109505	-0.147374	-0.205462
SNX1	0.0810076	3.84e-23	0.919444	1.21515	2.32165	0	0.745903	0.622966	0.137065	0.000306701	0.102914	0.0726857	0.0867708	0.0343814	0	0.743594	0.568765	-0.0421005	-0.0523125	-0.131955	-0.198413	-0.0305102	-0.0445668	0	1.21515	1.07045	0.298096	0.0360719	0.111355	0.0714066	0.0473004	0.000317255	0	1.17454	0.946326	0.147121	-0.127675	-0.281535	-0.153063	-0.213881	-0.233372
RNF114	0.000451236	2.01e-29	0.400818	1.2151	2.32156	0	0.1737	0.890437	1.04438	0.14735	0.0836096	0.102414	0.00120676	-0.119402	0	0.079234	0.845967	0.876573	0.254171	0.0292826	-0.154815	-0.110059	0.0185313	0	0.0516382	0.998578	1.2151	0.52853	0.086629	0.110004	0.044484	0.160226	0	-4.93e-05	0.814147	1.07711	0.590653	0.201303	0.0571049	0.0427266	-0.0827715
TMEM44-AS1	0.609781	1.59e-14	0.869662	1.21254	2.31746	0	0.495623	0.608245	0.320765	-0.0665739	-0.148619	0.000672458	0.143602	0.0405409	0	0.719227	0.622949	0.458872	0.147346	0.0469735	0.0304502	0.231084	-0.0142869	0	0.974545	0.848322	0.756411	0.182499	0.150002	0.235405	0.0977221	0.230985	0	1.10742	1.21254	0.592953	0.237038	0.233532	0.298235	0.0642797	0.245631
BTN3A3	0.0934061	2.4e-15	0.388462	1.21158	2.31592	0	0.262204	0.94952	0.932105	0.6173	0.434213	0.476422	0.221528	-0.0896511	0	0.431211	1.21158	1.15399	0.813692	0.728993	0.671839	0.260267	0.529261	0	0.48898	1.12637	1.12026	1.00898	0.875171	0.684101	0.810044	0.577333	0	-0.0310749	0.628827	0.88341	0.835544	0.653418	0.68937	0.486537	0.221954
IFT80	0.000161173	4.74e-20	0.404678	1.21139	2.3156	0	0.134574	0.541696	0.208858	0.0157158	-0.107195	-0.284308	-0.326088	-0.374907	0	0.885606	1.1056	0.911455	0.254263	0.329882	0.0794893	0.120263	0.184668	0	0.968883	1.21139	0.508646	0.203128	0.234482	0.135961	0.244547	-0.0517241	0	0.812099	1.08671	0.785324	0.323395	0.11036	0.128325	0.0592711	-0.0723226
ACSL4	5.49e-05	4.55e-28	0.211203	1.21094	2.31489	0	0.699348	0.910199	0.281373	0.1522	0.101497	-0.0142872	-0.0102695	0.0170655	0	0.911765	0.827126	0.320686	0.213185	0.0227028	0.0111394	0.0311277	-0.0401429	0	1.19955	1.21094	0.625479	0.517364	0.296805	0.236723	0.155827	0.184866	0	1.17165	1.0698	0.613384	0.268954	0.0572892	-0.0225217	-0.150223	-0.177693
LOC727820	0.0235313	4.4e-17	0.858724	1.20935	2.31233	0	-0.0417178	0.769932	0.6516	0.124489	0.202937	0.0635371	-0.175121	0.0391357	0	0.208081	0.984404	0.972612	0.559944	0.447009	0.163655	0.328722	0.0104978	0	0.0874162	0.949456	0.940345	0.272213	0.0730584	0.154031	0.199644	-0.0237557	0	-0.0768504	0.928597	1.20935	0.344438	0.33161	-0.104732	0.0233518	-0.292918
SRP54	0.000838162	1.64e-22	0.0924413	1.20756	2.30946	0	0.484098	0.849693	-0.0465286	-0.102248	-0.0917045	-0.0907658	-0.231122	-0.0808723	0	0.891931	0.957705	0.228311	0.144416	-0.0548732	0.00414214	-0.0487011	0.045544	0	1.03787	1.20756	0.482959	0.20978	-0.0137685	0.0323348	0.00230465	0.169357	0	0.783637	1.04301	0.289526	-0.28181	-0.313225	-0.225009	-0.475962	-0.307978
BIRC3	0.815444	1.14e-19	0.532867	1.20729	2.30904	0	-0.466619	0.265888	0.285282	0.531782	-0.269505	0.00250017	0.0522975	-0.167906	0	-0.626499	0.267652	0.546024	0.602478	-0.118938	0.0296197	-0.198219	0.0789268	0	-0.177288	0.643555	1.14568	1.20729	0.312429	0.494345	0.0574824	0.0788897	0	-0.362719	0.558367	1.07778	0.983301	0.353531	0.487565	0.207286	-0.262789
GSTO1	0.0802242	1.76e-16	0.58744	1.20578	2.30662	0	0.21935	0.75223	0.676448	-0.105354	-0.138087	-0.260137	-0.12033	-0.213393	0	0.4075	0.769335	0.959154	0.386099	0.104208	0.0325627	0.236808	0.107333	0	0.490938	1.04324	1.20578	0.510175	0.235278	0.203636	-0.202913	0.136936	0	0.380197	0.717481	0.855464	0.339568	0.0176072	0.000409084	-0.155753	-0.233865
C19orf12	0.000172913	1.7e-17	0.246715	1.20537	2.30596	0	0.617104	0.691618	0.549484	0.162811	-0.136523	0.354134	0.19157	-0.0471217	0	0.97955	0.816723	0.646577	0.221317	-0.128154	-0.0425833	-0.164932	-0.00952345	0	0.873733	1.04192	0.82663	0.364514	0.119269	0.0370131	-0.146889	0.0683416	0	1.09359	1.20537	0.827656	0.545351	0.362941	0.063216	0.348673	-0.0155429
ETV6	0.00360217	2.18e-30	0.937426	1.20437	2.30437	0	0.536778	0.837697	0.43183	0.00604114	0.146692	0.0206348	-0.0181606	0.0333761	0	0.875909	0.835859	0.471211	0.0526805	0.152765	0.0651235	0.0985382	-0.0515674	0	1.08293	1.12013	0.634139	0.215142	0.243438	0.101301	0.0917455	0.120635	0	1.20437	1.15953	0.622412	0.357788	0.112467	0.00518792	0.0192522	-0.0544518
LOC100506142	0.0697571	2.64e-22	0.986312	1.20302	2.30221	0	0.398147	0.44252	0.402002	0.239044	-0.0187027	0.0109267	-0.0901552	0.00404179	0	0.96372	0.810162	0.74485	0.380084	0.270883	-0.0223096	0.149028	0.170282	0	1.00881	1.13965	0.55641	0.0706643	-0.043105	-0.1063	0.0135433	-0.0793758	0	1.03145	1.20302	0.79561	0.372189	0.104024	-0.376505	-0.138748	-0.23693
CASP7	0.112994	2.32e-11	0.996111	1.20284	2.30193	0	0.4325	1.07548	0.681485	-0.0191458	0.0684544	-0.0428623	0.110648	-0.190025	0	0.718746	0.945802	0.937421	0.488245	0.273995	0.118409	0.102381	0.165234	0	0.906796	1.15009	0.968035	0.687871	0.286027	0.0951635	-0.138272	-0.0445054	0	0.587194	1.20284	1.01349	0.833214	0.302468	0.48307	0.135765	0.158447
LOC101928317	0.237865	1.33e-09	0.775942	1.20168	2.30008	0	0.501308	0.0576541	-0.336631	-0.0432214	-0.0421877	0.00399408	-0.506456	-0.190735	0	1.20168	0.56724	-0.0294621	0.0525286	0.19834	0.115783	0.312949	0.16013	0	1.10161	0.370605	-0.387322	-0.357909	-0.123342	0.0688815	-0.0986838	-0.0252453	0	0.990208	0.45389	-0.0737831	-0.199481	-0.103214	-0.607845	-0.255941	-0.406849
UBQLNL	0.528061	5.1e-17	0.0153895	1.19518	2.28973	0	0.270954	0.686539	0.652122	0.0780394	0.0821193	0.046365	0.086439	0.160479	0	0.644562	1.07563	0.899611	0.445297	0.534672	0.228653	0.31581	0.158106	0	0.439761	0.784055	0.742747	0.363253	0.114402	0.392126	-0.0373987	0.00977291	0	0.471119	1.19518	1.08938	0.699156	0.231074	0.0938187	0.108015	-0.000846337
PLEKHG2	0.952204	5.33e-08	0.46644	1.19318	2.28656	0	-0.0056028	0.416611	0.302816	0.351934	0.148879	0.174603	0.401714	0.0789733	0	0.234722	0.6685	0.526417	0.169368	0.176442	0.107468	0.113747	0.325524	0	0.589536	0.791431	0.658359	0.0810767	0.319283	-0.0985087	0.243723	0.0619227	0	0.757358	1.19318	0.697629	0.158282	0.0387143	-0.143047	0.268446	-0.108398
SLC25A22	0.278442	1.95e-17	0.122801	1.19221	2.28502	0	0.416015	0.745243	1.19221	0.479302	0.281337	0.220837	0.220595	0.15029	0	0.197338	0.815602	0.765608	0.464333	0.118449	-0.0234762	-0.106967	0.0835503	0	0.316074	0.875937	0.962048	0.568298	0.205506	0.160786	0.0264427	0.22653	0	0.323319	0.916071	0.72425	0.611018	0.288901	0.582928	0.185283	0.184172
GTPBP2	0.33429	2.48e-13	0.637177	1.18922	2.2803	0	-0.11529	-0.16467	0.213786	0.284982	0.10239	-0.128369	-0.168979	-0.0615409	0	-0.240959	-0.0677421	-0.0360778	0.378839	0.245727	-0.0355157	-0.125805	-0.134529	0	-0.0385387	0.0365592	0.438343	0.794146	0.440812	0.255046	-0.0142476	0.0978482	0	-0.067745	0.434105	0.766233	1.18922	0.590781	0.4349	0.196194	-0.120501
SKIL	0.323192	7.83e-18	0.777101	1.18865	2.2794	0	-0.238754	0.0484743	0.648961	-0.0533133	-0.0682782	-0.12018	-0.201427	-0.0931485	0	-0.325264	0.224384	0.665908	0.143373	0.177829	-0.048047	-0.0695479	-0.189372	0	-0.224226	0.287529	0.964646	0.461005	0.489866	0.119807	0.0573988	-0.0893606	0	-0.399458	0.188115	1.18865	0.47231	0.378558	0.0251517	-0.119109	-0.273039
GNG10	0.0345724	1.41e-22	0.942321	1.18663	2.2762	0	0.628995	0.929126	0.248638	-0.259121	0.0637125	-0.122323	-0.0190201	-0.106994	0	0.743041	0.813529	0.0150876	-0.561409	-0.553576	-0.46605	-0.488326	-0.366435	0	0.825562	1.03125	0.507123	-0.160736	-0.303072	-0.0671097	-0.348553	-0.110455	0	1.18663	1.18377	0.531139	-0.117106	-0.0209645	-0.43085	-0.301257	-0.475224
TRIM38	0.00075961	4.23e-26	0.903405	1.18585	2.27498	0	0.51388	0.832865	0.745678	0.23089	0.2763	0.0865292	0.0426561	0.00610329	0	0.611557	0.834558	0.739251	0.454612	0.278571	0.191184	0.00729038	0.0609945	0	0.787037	0.973787	0.970218	0.720538	0.532687	0.318459	0.231734	0.11099	0	0.867278	1.0581	1.18585	0.871438	0.58289	0.386412	0.165676	0.0704228
TMEM229B	0.232677	8.66e-13	0.917471	1.18574	2.2748	0	0.0937918	0.694947	0.730281	0.333429	-0.130334	-0.0293644	-0.165519	0.00986091	0	0.0642961	0.810737	0.737692	0.423785	0.0929457	0.23975	-0.0489059	0.0110941	0	0.312934	0.697801	1.18574	0.959822	0.238394	0.120992	0.13388	0.072499	0	0.0398579	0.514202	1.06733	1.00675	0.243888	0.597841	0.0159983	-0.126675
LOC646938	5.3e-05	9.13e-24	0.00423809	1.18573	2.27479	0	0.38475	0.961177	0.887049	0.369489	0.0858623	-0.0903992	-0.284297	-0.168435	0	0.578969	0.92013	0.952331	0.486821	-0.151104	0.0643477	-0.0502687	-0.0430189	0	0.454481	1.00115	1.12343	0.557348	0.0483231	0.108274	-0.0233574	-0.0562008	0	0.619362	1.18573	1.05485	0.680097	0.0819522	0.0473564	-0.134613	-0.054152
CNTRL	0.160758	7.8e-22	0.988851	1.18533	2.27416	0	-0.0474118	0.917268	0.658103	0.170977	-0.0745429	-0.0625955	-0.172823	-0.191108	0	-0.0296049	0.991786	0.782078	0.525782	0.0650895	0.0519483	0.00523028	-0.0210761	0	0.181494	1.15699	1.0835	0.645287	0.17714	0.412473	0.143889	-0.0141303	0	0.177669	1.18533	1.18288	0.753277	0.255717	0.306088	0.03978	-0.172523
UBQLN2	0.000815611	2.5e-21	0.914368	1.18449	2.27283	0	0.702403	0.817483	0.505034	0.0506819	0.0503951	-0.112488	0.0956099	-0.0534158	0	0.823338	0.774293	0.463898	0.0849334	0.14952	0.0823575	-0.152229	-0.159609	0	1.16339	1.14673	0.963832	0.48901	0.462649	0.245274	0.247319	0.371825	0	1.0772	1.18449	0.976683	0.735746	0.175879	0.2426	0.248364	-0.0786145
SECTM1	0.000746944	1.76e-28	0.693559	1.18315	2.27072	0	0.914611	1.13718	0.872557	0.149549	0.0972388	0.0474034	-0.016592	0.0297583	0	0.830834	0.96252	0.651677	0.182663	0.0421575	0.0297278	-0.180789	-0.101293	0	1.08545	1.18315	1.01321	0.497786	0.290385	0.152756	-0.00788236	0.212782	0	0.965461	1.15515	0.963895	0.533997	0.0883462	-0.041401	-0.046474	-0.10367
OR52K1	5.97e-05	3.07e-14	0.589074	1.18293	2.27038	0	0.373691	0.493187	0.432361	0.207333	0.415094	-0.209932	-0.377969	0.0668484	0	0.758413	0.993393	1.04172	0.666706	0.773604	0.132064	0.279958	-0.0581272	0	0.744153	0.997282	0.737136	0.289384	0.433793	0.249551	0.260548	-0.0866289	0	0.745738	1.18293	1.18203	0.774291	0.620498	-0.360258	0.0574692	-0.151255
HLA-DQB1	0.089294	3.04e-11	0.678634	1.18202	2.26893	0	0.150434	0.53944	0.707901	0.579546	0.162011	0.210823	0.24214	-0.0317287	0	0.347823	0.758464	1.07763	0.641053	0.328626	0.207057	0.149596	0.227875	0	0.427882	0.576868	1.18117	1.01317	0.48175	0.218959	0.0443327	0.0850763	0	0.0342385	1.06045	1.18202	0.906407	0.471483	0.576952	-0.0214971	0.0335913
DNAJA1	4.62e-05	2.2e-27	0.207352	1.18159	2.26826	0	0.673643	0.965473	0.701024	-0.0145391	-0.025091	-0.0537195	0.0067673	0.0855737	0	0.792197	0.935359	0.665756	0.173625	-0.0284993	-0.147455	-0.176506	0.0754831	0	0.913972	1.18159	1.08428	0.308316	0.0175442	-0.0651899	-0.0705038	0.152189	0	0.869435	1.05072	1.03762	0.350074	0.030329	-0.145762	-0.282344	-0.302577
APOBEC3D	0.160228	1.23e-21	0.761547	1.18112	2.26753	0	-0.0282809	0.743491	0.809522	0.513695	0.188383	0.0227357	0.223739	0.00843899	0	0.0614351	0.770961	1.02742	0.655728	0.282519	0.0926162	-0.0822332	0.0378314	0	0.00757493	0.796863	1.18112	0.972508	0.374109	0.445414	0.127669	0.146325	0	-0.322637	0.454908	0.947364	0.925978	0.374469	0.442116	0.0911083	0.00585773
SLC37A1	0.0529775	9.33e-18	0.7983	1.18057	2.26667	0	-0.308641	0.585106	0.760593	0.175101	-0.0602728	-0.183755	-0.31029	-0.118039	0	-0.25524	0.648648	0.865162	0.35557	0.190945	0.0992624	-0.213606	-0.0788354	0	-0.0300092	0.758992	1.18057	0.730836	0.396535	0.352112	0.0279624	0.210923	0	-0.389175	0.572015	0.967074	0.649739	0.103554	0.282236	-0.194276	-0.350833
TNF	0.00172316	9.95e-20	0.05324	1.18056	2.26665	0	-0.202201	0.561741	0.854673	0.0543944	0.271597	-0.19967	-0.0512135	-0.0678	0	-0.0369935	0.726186	0.643293	0.0431336	0.457745	0.025956	-0.152393	-0.0763639	0	0.190406	0.815762	1.06857	0.372636	0.653376	0.192497	0.0817629	0.411216	0	-0.0210321	0.869968	1.18056	0.495473	0.355763	0.191964	0.338629	0.0713591
LIN54	0.0893148	7.4e-23	0.245917	1.1804	2.26639	0	0.89391	0.264872	-0.238636	-0.283944	-0.0213262	-0.0377568	-0.133108	0.0333212	0	0.817218	0.0367577	-0.583254	-0.413368	-0.173276	-0.184327	-0.116767	-0.0333148	0	1.1804	0.464957	-0.303786	-0.260501	0.0567647	-0.0264035	-0.0418548	0.041303	0	1.09608	0.306408	-0.491484	-0.390493	-0.396041	-0.301197	-0.19277	-0.225074
PAXIP1-AS2	0.109086	6.82e-20	0.316415	1.17941	2.26484	0	0.368345	0.894252	0.709034	-0.0129099	-0.126621	-0.342914	-0.200694	-0.38419	0	0.270233	0.933965	0.799864	0.265149	-0.0486492	0.0163438	-0.06446	-0.0790374	0	0.393861	1.04899	1.17941	0.521164	0.317687	0.0289553	0.144511	0.202301	0	0.386526	0.886046	0.989817	0.543781	0.0505964	0.104233	-0.105624	-0.0771556
RNF217	0.213877	2.76e-14	0.589195	1.17936	2.26477	0	0.363673	0.47695	0.146585	0.135654	0.110035	0.102945	0.0491136	-0.101256	0	0.607861	0.428959	0.276152	-0.0467264	0.14551	-0.180382	0.187247	-0.233993	0	0.830535	0.845065	0.508083	0.0839507	-0.0727309	0.243384	0.18035	-0.0887475	0	1.07414	1.17936	0.618233	0.68148	0.320686	0.537744	0.413262	0.192208
TMSB10	0.0636154	1.81e-20	0.763411	1.17936	2.26476	0	0.231392	0.840273	1.15901	0.603498	0.240382	0.216159	0.0457734	-0.285881	0	0.158979	0.862533	1.14464	0.759357	0.37439	0.23988	0.112789	0.105832	0	0.151502	0.785808	1.17565	0.96528	0.47881	0.324138	-0.0606781	0.024081	0	0.219582	0.709067	1.11045	1.17936	0.688539	0.671545	0.243512	0.0263147
LOC101060498	0.43849	1.28e-12	0.651267	1.17893	2.26409	0	0.321919	0.459086	-0.0597686	0.18057	-0.0821926	-0.0885164	0.0476079	0.0868561	0	0.892985	0.183138	0.065213	-0.0980511	-0.13177	-0.156888	-0.119409	-0.0201655	0	0.69182	0.589029	0.0513579	-0.159446	0.0157479	-0.0668055	0.0581825	-0.155019	0	1.17893	0.910046	0.571279	0.225659	0.147754	-0.16044	0.0465948	0.0534993
SOD2	0.075229	2.87e-24	0.857903	1.17742	2.26172	0	0.964726	0.853011	0.401579	-0.0482378	0.239189	0.0919708	-0.135033	0.173437	0	0.946791	0.758703	0.418323	-0.00435373	0.0193893	-0.166901	0.0366252	-0.0207733	0	0.880353	0.813597	0.354113	-0.253256	-0.14126	-0.273983	-0.211611	-0.128934	0	1.12502	1.17742	0.880416	-0.0981869	0.0504801	-0.253608	-0.196839	-0.203484
LOC100128059	0.0739488	3.4e-16	0.691606	1.17733	2.26158	0	0.21204	0.454746	0.0669411	-0.167531	-0.00883795	-0.0782576	-0.0830463	-0.214281	0	0.775144	0.597249	0.308447	0.0160418	0.0678648	0.0618882	-0.0377624	-0.0252395	0	0.927376	0.986938	0.670296	0.145365	0.230962	0.0697398	0.206193	0.238538	0	0.973243	1.17733	0.775323	0.144407	-0.0505241	0.00353479	0.125804	0.211736
MILR1	0.131577	2.4e-09	0.869666	1.1768	2.26074	0	0.248988	-0.0432951	-0.0497644	0.378833	0.290108	0.0714181	0.114565	0.0185338	0	0.0913511	0.144556	-0.02153	0.419817	0.477473	0.306476	0.151143	-0.21529	0	0.603933	0.49381	0.635404	1.0994	1.1768	0.869094	0.356176	0.285155	0	0.334192	0.301011	0.607227	0.880928	0.757275	0.752993	0.305006	0.0689104
CXorf21	0.00209424	1.54e-26	0.5327	1.17601	2.2595	0	0.88547	0.880326	0.623234	0.192185	0.248761	0.00948404	0.0784016	0.000641214	0	0.933912	0.729581	0.559715	0.329777	0.126811	0.120613	0.0702463	0.0209005	0	1.17601	1.04563	0.880698	0.642845	0.362373	0.41329	0.23676	0.255948	0	1.16741	1.0028	0.877751	0.604884	0.234607	0.240271	0.0723303	-0.0491061
GBP2	0.00403395	1.61e-26	0.720701	1.17572	2.25906	0	1.05772	1.17572	0.872079	0.300842	0.347553	0.315334	0.291109	0.185135	0	0.872078	0.915893	0.739554	0.360977	0.166902	0.12197	0.208344	0.212927	0	1.06818	1.06343	0.989728	0.561027	0.269834	0.323844	0.245716	0.267001	0	0.97894	1.05752	0.878828	0.548165	0.305369	0.11461	0.0667511	0.0173423
VAMP8	0.161997	2.62e-12	0.76197	1.17374	2.25595	0	0.378905	0.772431	0.181916	0.301546	0.080822	0.121691	0.14005	-0.142654	0	0.819996	0.861393	0.597798	0.324981	0.15926	0.125355	0.0903751	0.174098	0	0.713697	1.01579	0.596477	0.512332	0.198775	0.210059	0.0282836	0.0367005	0	0.996926	1.17374	0.69955	0.512667	0.354511	0.66367	0.12167	0.034717
LONRF1	0.0192077	5.92e-32	0.264342	1.1733	2.25527	0	0.681897	0.944687	0.957875	0.29855	0.246891	0.0224452	0.0549088	0.0547	0	0.715104	0.879539	0.868155	0.29245	0.202879	0.0854919	0.0114877	-0.0565809	0	0.922966	1.09057	1.15561	0.533118	0.280413	0.302557	0.122416	0.0632006	0	0.941637	1.04565	1.1733	0.632647	0.191309	0.0138452	-0.0240174	-0.164123
LINC01359	0.0110515	2.69e-15	0.392492	1.17323	2.25515	0	-0.00544245	0.458027	0.6327	-0.0352998	0.379251	-0.144039	-0.309054	0.102032	0	0.126386	0.823175	1.07944	0.41608	0.371455	-0.212726	-0.13535	0.186392	0	0.0907221	0.539374	0.907388	-0.0414252	0.145411	-0.276479	-0.135095	-0.197193	0	-0.146284	0.841571	1.17323	0.0630639	0.141536	-0.819814	-0.377232	-0.351241
LOC100419583	0.000758922	8.98e-26	0.402874	1.17314	2.25502	0	1.07518	1.13015	0.913117	0.343709	0.653039	0.36509	0.321083	0.069166	0	0.719294	0.896708	0.791115	0.430764	0.336038	0.186189	0.0350619	0.0764858	0	0.959118	1.12348	1.17314	0.788577	0.653314	0.376766	0.264627	0.456755	0	0.923213	1.08249	1.15884	0.95663	0.570128	0.605337	0.303418	0.232195
IDH1	0.0865683	2.91e-20	0.0114184	1.1718	2.25293	0	0.464671	-0.0179329	-0.46449	0.136147	0.0395125	0.110625	-0.00639866	0.0421484	0	0.640351	0.0700415	-0.42919	0.255303	0.220338	0.258979	0.331879	0.0089402	0	0.942377	0.205949	-0.628068	0.342144	0.326186	0.375269	0.279514	0.267204	0	1.1718	0.0564059	-0.355568	0.22993	0.161199	0.513365	0.25744	0.260643
LOC101927136	0.0997977	9.76e-10	0.40348	1.1699	2.24997	0	0.121777	0.980723	0.351151	-0.504017	0.0581091	0.187812	-0.177206	0.0879918	0	0.643843	0.380489	0.665094	0.176747	-0.0646368	-0.266824	-0.227052	-0.113965	0	0.804509	0.980912	1.16911	0.305403	0.381929	0.353045	0.265294	0.287245	0	0.706349	1.1699	0.970951	0.726283	0.191012	0.19526	-0.177236	-0.181261
MYCBP2	0.0105383	6.44e-29	0.866891	1.1692	2.24887	0	0.0235078	0.828706	0.786572	0.0763624	0.00974975	-0.10208	-0.00753764	-0.0659375	0	0.190967	1.01113	0.903977	0.303036	0.125336	-0.102379	0.0102243	-0.0718915	0	0.366581	1.09414	1.02263	0.364323	0.00952689	-0.0215538	0.0894776	-0.0502654	0	0.373044	1.1692	0.996803	0.539956	0.0549315	-0.0573949	-0.108751	-0.23998
TPRKB	0.322652	1.29e-19	0.894115	1.1664	2.2445	0	0.424077	0.548466	0.348974	0.0629759	0.0785904	0.20424	-0.0763319	-0.147929	0	0.692816	0.857779	0.552085	0.0428782	0.133391	0.106342	-0.174909	0.0203955	0	0.861064	1.1664	0.943675	0.47355	0.259623	0.220333	0.0756875	0.0635984	0	0.900369	1.15333	0.853489	0.221679	-0.0706714	0.119103	-0.0701274	-0.0581534
HLA-DQA2	0.0707932	4.21e-07	0.296469	1.16477	2.24197	0	-0.199037	-0.163151	-0.505685	0.254939	0.0253203	-0.0539033	0.077814	-0.29759	0	0.0576317	0.182468	-0.275035	0.687752	0.352977	0.447897	0.236693	0.130374	0	0.0575834	-0.485721	-0.167212	0.891782	0.546004	0.528536	0.159465	-0.0186372	0	-0.32947	-0.157401	-0.243296	0.722012	0.571556	1.16477	0.308547	0.144254
PPM1N	0.246273	1.53e-07	0.0541929	1.16385	2.24055	0	-0.196064	0.252291	0.0284024	-0.0068283	0.00391429	-0.109382	-0.0535951	-0.0919966	0	-0.0174341	0.0762773	0.322536	0.147987	0.0178674	-0.00706264	-0.0434686	-0.0975126	0	0.449713	0.296577	0.858469	0.17786	0.33523	-0.0987111	-0.0150237	-0.082964	0	0.262215	0.69275	1.16385	0.702173	0.0457414	0.103982	0.128866	0.215878
C2	0.162929	4.55e-07	0.0374883	1.16362	2.24018	0	0.136504	0.222025	0.232578	0.0826748	0.0580679	-0.0636984	0.168426	-0.116443	0	0.119598	0.102096	0.263021	0.26617	-0.0422298	0.237155	-0.0211419	0.00765529	0	0.328867	0.48248	0.515756	0.89631	0.441308	0.203408	0.0620141	0.221295	0	0.496166	0.608348	0.84311	1.16362	0.583452	0.840413	0.427907	0.480532
CHD1	0.000794677	1.39e-27	0.587215	1.16269	2.23874	0	0.747936	0.672717	0.250998	-0.0329917	0.0432162	-0.0489153	-0.0794967	-0.0633043	0	0.893713	0.596021	0.314773	0.176104	0.0539195	-0.001295	-0.0212137	-0.00806005	0	1.07624	0.810622	0.396474	0.270065	0.164975	0.110016	-0.00527136	-0.0494249	0	1.16269	0.94683	0.509277	0.242457	0.167108	-0.0696111	-0.183765	-0.0556797
MAK16	0.296711	8.91e-12	0.308319	1.16193	2.23756	0	0.398704	0.312505	-0.212565	-0.0831336	0.0237402	0.0878563	0.0318828	-0.15732	0	0.818025	0.19476	-0.505629	-0.294418	-0.451536	-0.0878613	-0.316734	-0.0677322	0	1.11236	0.651829	-0.290372	0.157333	-0.169122	0.116944	-0.044388	-0.0242756	0	1.16193	0.547495	-0.976885	-0.162804	-0.245441	0.0731458	0.058779	-0.164968
CXCL16	0.0175992	5.27e-29	0.545862	1.15951	2.23382	0	0.594873	0.76234	0.352077	-0.323915	-0.39276	-0.307403	-0.193644	-0.0901461	0	0.773194	0.810608	0.398065	-0.167816	-0.377895	-0.303835	-0.314791	-0.0886139	0	0.980802	1.07882	0.743667	-0.025329	-0.287484	-0.257942	-0.217905	0.117315	0	1.08842	1.15951	0.643101	-0.0226345	-0.578181	-0.550131	-0.386029	-0.226137
LINC01146	0.0380608	1.17e-15	0.0645719	1.15909	2.23317	0	0.299364	0.55852	0.491133	0.122572	0.335413	0.155371	0.322705	0.176865	0	0.317435	0.685264	0.567919	0.239618	-0.112048	0.0520093	0.0132833	-0.0882232	0	0.285511	0.83802	0.612657	0.249749	0.117771	0.122251	-0.131353	-0.0106101	0	0.77264	1.15909	0.931879	0.606685	0.119235	0.143472	0.0490824	0.0256234
CABLES2	0.0229545	2.08e-26	0.742452	1.15903	2.23308	0	0.847452	0.847534	0.210198	0.0120155	-0.118668	-0.210057	0.143752	0.181193	0	0.897546	0.856198	0.48566	0.0416177	-0.152723	-0.201478	-0.0788112	-0.1076	0	1.11756	0.985823	0.569436	-0.0413089	-0.491508	-0.0993824	-0.232213	0.0121861	0	1.15903	1.13374	0.613613	0.0227457	-0.287238	-0.0504537	0.019117	-0.0951947
SLC51A	0.717612	1.42e-11	0.000606562	1.15629	2.22883	0	-0.0500334	0.48417	0.356042	0.282278	-0.630511	-0.373402	0.103782	0.404991	0	0.741524	0.7139	0.192928	-0.180544	0.297367	-0.141755	0.265841	0.096419	0	0.600985	0.720786	0.377377	-0.0807995	0.234358	0.0413564	-0.143219	-0.0125306	0	0.771208	1.15629	0.465983	-0.0932054	0.0107724	0.0953718	-0.0779641	0.132041
CDKN1A	0.656608	1.24e-13	0.357421	1.15565	2.22785	0	0.347615	0.402808	0.244673	0.159615	-0.133618	-0.0694282	0.270211	0.0450122	0	0.645322	0.414893	0.457046	0.354658	0.0638648	0.237612	0.219162	0.0445338	0	0.876863	0.828525	0.442635	0.0821502	0.0729807	0.243623	0.0743301	0.0352289	0	0.979088	1.15565	0.604837	0.24559	-0.11686	-0.134023	-0.100465	-0.057192
MINOS1P1	0.142253	5.63e-11	0.485021	1.15435	2.22583	0	-0.195967	0.356507	0.294633	0.0499303	0.286029	-0.0951501	-0.280424	0.0334762	0	0.283365	0.955604	0.977263	0.614595	0.263669	-0.046831	0.42968	-0.0270847	0	0.110358	0.868484	0.6823	-0.0829748	0.213492	0.10416	0.131537	-0.455102	0	0.354413	0.918821	1.15435	0.448819	0.583306	-0.335466	0.0393781	-0.464465
ENTPD4	0.0203805	2.13e-27	0.855199	1.15346	2.22447	0	0.551222	0.513483	0.162528	0.0309689	-0.0116217	0.0599261	0.0732862	0.083404	0	0.813283	0.568578	0.22847	0.0690327	0.0181968	0.0588857	0.068557	-0.0777211	0	0.89411	0.836344	0.33696	0.0395678	-0.0819191	0.0245981	0.00228022	0.0416232	0	1.15346	1.01556	0.378408	0.178179	0.0594852	0.0191139	0.067232	0.035341
PDSS1	0.00066547	1.74e-13	0.292498	1.15307	2.22386	0	0.59889	0.173533	-0.316129	-0.0329859	-0.183405	-0.199248	-0.0690929	-0.083533	0	0.653214	0.219685	-0.00108494	0.0782001	0.00300257	-0.0136897	0.0631032	-0.143911	0	0.919021	0.487219	0.117615	0.380552	0.419972	0.256165	0.0651402	0.15621	0	1.15307	0.419087	0.16081	-0.0905054	0.213641	0.259033	-0.0171683	-0.205762
TOR1B	0.00206201	1.49e-20	0.676663	1.15263	2.22318	0	0.48313	0.682369	0.457832	0.228453	0.129937	0.0241988	-0.00396796	-0.076927	0	0.670527	0.776725	0.468311	0.433496	0.195938	0.0170149	-0.0332245	0.0103359	0	0.885395	1.07175	0.937082	0.863168	0.456144	0.335294	0.0909816	0.163455	0	0.997324	1.14861	1.15263	0.958275	0.457977	0.243442	-0.0385363	-0.237661
CBX3P2	0.0116292	4.22e-26	0.572423	1.15133	2.22118	0	0.776193	0.561985	0.23869	0.209727	-0.0677504	-0.010338	0.0966164	-0.11191	0	0.887277	0.828191	0.518801	0.437845	-0.00112684	-0.0711691	-0.17434	0.0988201	0	0.937905	0.982422	0.72364	0.448774	0.0308585	0.00342128	-0.211298	0.0155755	0	1.1059	1.15133	0.8854	0.695863	0.172095	0.176508	-0.0107341	-0.0778914
DDX60L	0.0010099	6.97e-23	0.937046	1.15119	2.22096	0	0.555755	0.837514	0.538936	0.257387	0.131651	0.0740487	0.0725409	0.0345003	0	0.846476	0.891397	0.62478	0.488522	0.270498	0.196323	0.118604	0.0341055	0	0.99508	1.06753	0.811003	0.616044	0.420985	0.307599	0.19366	0.105566	0	1.08787	1.15119	0.925855	0.798899	0.469936	0.139517	0.118751	-0.0120842
LTA4H	0.000606642	5.87e-23	0.301839	1.15064	2.22012	0	0.449131	0.913193	0.297765	-0.0903114	-0.0333099	-0.180708	0.0193669	-0.0497703	0	0.618862	0.877124	0.419636	-0.129391	-0.0940228	0.0139733	-0.0934803	0.135599	0	0.940302	1.15064	0.653168	0.0260424	0.0187333	0.0879189	0.0347145	0.0135169	0	0.939158	1.1002	0.634444	-0.17998	-0.226024	0.174293	-0.0619025	0.0188618
ZNF609	0.818602	6.11e-10	0.0987113	1.15058	2.22003	0	-0.250232	0.0935807	-0.133663	-0.219401	-0.133051	-0.21296	-0.216459	0.0655642	0	0.154237	0.360081	0.225086	-0.0481047	-0.166888	-0.0446069	-0.0291818	-0.0173682	0	0.149091	0.747518	0.283243	-0.0748359	-0.114943	-0.0389945	-0.183215	-0.0828897	0	0.458595	1.15058	0.197393	-0.360835	-0.178975	0.150095	0.0854602	-0.118562
IRF1	0.000207468	9.27e-33	0.262478	1.15044	2.21981	0	1.15044	1.0155	0.662497	0.200951	0.131073	0.0849187	0.0515388	0.0194127	0	0.992092	0.943756	0.737706	0.2833	0.114841	0.0389343	0.03575	0.0567141	0	1.14089	1.07487	0.930844	0.345841	0.0604253	0.029253	0.0227774	0.123059	0	1.10559	1.11167	0.914523	0.559649	0.219763	0.0521382	-0.0224838	-0.175668
MACF1	0.145845	1.17e-11	0.977909	1.14933	2.21811	0	-0.164528	0.275696	-0.396643	0.0845945	-0.361996	-0.0513295	-0.140458	-0.111615	0	0.206759	0.526176	-0.347377	-0.0160113	-0.357284	-0.117486	0.0751374	-0.175818	0	0.502552	0.771221	-0.166676	-0.0316694	-0.315352	0.150924	0.0914153	-0.361146	0	0.81652	1.14933	0.234019	0.0349368	0.0582659	0.144414	0.0683554	-0.343622
CALCOCO2	4.82e-05	6.8e-31	0.600751	1.14834	2.21658	0	0.119013	0.798087	0.894486	0.255904	0.0127419	0.0764332	0.0645221	0.0472471	0	0.0108792	0.673993	0.733561	0.363985	0.01152	-0.0622152	-0.140999	-0.00644606	0	0.290259	0.913331	1.14834	0.697194	0.255823	0.126774	0.115653	0.147518	0	0.110679	0.808638	1.04236	0.72371	0.253396	0.139676	-0.155297	-0.184908
LOC101927723	0.0497299	4.46e-19	0.412435	1.14671	2.21408	0	0.696934	0.374981	0.142312	0.130804	-0.0624963	-0.092332	-0.0699693	-0.110707	0	0.858868	0.425227	0.158914	0.136038	0.0638269	0.00239668	0.118691	0.073595	0	0.897455	0.520288	0.234069	0.0137945	-0.157952	-0.225308	-0.304277	-0.107857	0	1.14671	0.812444	0.521423	-0.01992	0.158777	-0.0832697	-0.163878	-0.0621324
MLLT6	0.0213262	1.05e-21	0.638441	1.14644	2.21366	0	-0.0617493	0.422127	0.307488	-0.0919981	-0.261456	-0.216382	-0.459136	-0.297416	0	0.119345	0.658026	0.643723	0.354261	-0.16783	-0.210608	-0.392082	-0.186466	0	0.485778	1.14644	1.12731	0.466141	-0.00438372	-0.0227668	-0.0342951	0.0116541	0	0.477781	1.13003	1.07462	0.770001	0.0964781	0.0690217	0.110808	0.00937838
CHMP5	0.00451299	1.69e-26	0.613876	1.14628	2.21342	0	0.699496	0.975435	0.721609	0.205275	0.254239	0.142018	0.100756	-0.0505083	0	0.778001	0.973593	0.80437	0.319041	0.277772	0.153037	0.129397	0.127846	0	0.912862	1.14628	1.00393	0.506018	0.264398	0.159544	0.0579259	0.142172	0	1.06857	1.09372	0.964874	0.693292	0.344871	0.200919	0.0455442	-0.0959191
DNAJC13	0.000618654	2.52e-25	0.933053	1.14616	2.21324	0	0.335584	0.694361	0.293073	0.126371	0.0392317	-0.0489339	-0.033053	-0.132336	0	0.634172	0.681399	0.337437	0.205132	0.0860785	-0.0578155	-0.0528284	-0.101025	0	0.989379	1.06297	0.564789	0.462658	0.345331	0.265339	0.14602	0.00898306	0	1.01022	1.14616	0.63215	0.376143	0.150535	0.0411544	-0.0779833	-0.198804
RAB33B	5.85e-08	1.11e-26	0.0231237	1.14473	2.21105	0	1.03854	0.781719	0.224217	-0.0097866	-0.0515415	0.0164917	-0.174642	-0.270339	0	0.853707	0.622595	0.143368	-0.017356	-0.0320257	-0.130356	-0.102381	-0.176156	0	1.14473	1.02465	0.661746	0.442385	0.336535	0.339689	0.107067	0.211972	0	1.12301	0.977317	0.708444	0.533768	0.306796	0.247002	0.0256439	0.02687
GTPBP1	1.92e-05	3.31e-26	0.874322	1.13711	2.1994	0	0.458558	0.67082	0.383155	-0.153533	-0.00293647	-0.19978	-0.245264	-0.126133	0	0.898191	1.13605	0.793711	0.345544	0.346641	0.109721	-0.0572027	0.205643	0	0.8672	1.05581	0.773071	0.29342	0.328484	-0.0340446	0.0185897	0.154136	0	0.929568	1.13711	0.81669	0.330628	0.0381921	-0.204375	-0.162357	-0.236838
CASZ1	0.067983	1.75e-20	0.47931	1.13621	2.19803	0	0.25179	0.925255	0.900674	0.421945	0.170326	0.174871	0.0952413	0.0727158	0	0.200766	0.806165	0.849075	0.208142	0.204756	-0.0396625	0.0104294	0.0573339	0	0.140982	0.712938	1.13621	0.379834	0.119571	-0.310389	-0.20065	-0.183465	0	0.180301	0.747436	1.08714	0.532948	0.163281	0.141389	-0.199393	-0.27295
C5orf58	0.0236604	4.49e-13	0.073833	1.13602	2.19774	0	0.428277	0.533548	0.584834	0.172857	0.500532	0.0155113	-0.0156287	0.0108333	0	0.523688	0.549793	0.276171	-0.144696	-0.164334	-0.215375	-0.245669	-0.394617	0	0.930915	0.804104	0.598629	-0.0388322	0.190503	0.0758674	-0.297144	-0.105849	0	0.91172	1.13602	0.756594	0.214031	0.0944103	-0.231186	0.0492231	0.0407508
SHOX2	0.0188568	6.77e-11	0.0792639	1.13597	2.19766	0	0.0812226	0.23319	0.334735	0.0322232	0.101088	-0.147093	0.0800045	-0.0748536	0	0.098079	0.30848	0.347686	0.35963	-0.0251244	-0.0850909	-0.337038	0.145564	0	0.161455	0.725789	0.787447	0.159549	-4.04e-05	-0.0484031	-0.0724765	-0.191515	0	0.336354	0.888123	1.13597	0.196344	-0.0900337	-0.15197	-0.387869	-0.215983
CFAP58-AS1	0.707517	7.35e-19	0.53184	1.13441	2.19529	0	-0.285752	0.19223	0.481783	0.243479	-0.0822444	-0.0780664	-0.140433	-0.263106	0	-0.52166	0.0174537	0.334206	0.419066	0.156025	0.106074	0.0110609	-0.0372216	0	-0.388911	0.10251	0.787092	0.920018	0.547939	0.466106	0.257746	0.294989	0	-0.449926	0.0473413	0.803939	1.13441	0.64641	0.616401	0.325661	0.236395
FFAR3	0.199804	2.9e-11	0.152959	1.13437	2.19522	0	0.349612	0.206207	0.207109	0.0107635	-0.133015	-0.0560315	-0.0297699	-0.155782	0	0.626639	-0.00612965	-0.122058	-0.100815	0.00462361	-0.277284	-0.475923	-0.154388	0	0.893794	0.574809	0.488149	0.346429	0.287448	-0.105133	0.00845414	0.150971	0	1.13437	0.766687	0.312738	0.276525	0.040737	0.180194	-0.0569796	0.0884279
PSMA5	0.000218003	1.81e-21	0.597204	1.13424	2.19504	0	0.279132	0.994075	0.753421	0.153434	-0.081983	-0.314069	-0.210034	-0.225808	0	0.260213	1.02226	0.858021	0.261282	-0.206996	-0.147471	-0.326878	0.0382294	0	0.377537	1.13424	1.10227	0.69048	0.106883	0.138135	-0.0814641	-0.095426	0	0.360714	0.963187	0.91341	0.458025	0.0345317	0.0830273	-0.318875	-0.404397
CCDC149	0.0419049	1.88e-16	0.0284704	1.13386	2.19446	0	0.510298	0.3341	0.108965	-0.10772	0.403058	0.0409139	0.210528	-0.133857	0	0.880196	0.533097	0.231775	0.0793547	0.22704	0.205614	0.0842188	0.120545	0	1.05577	1.13386	0.502942	0.229107	0.293707	-0.01562	0.128299	0.191553	0	1.11471	1.12654	0.330983	0.325808	0.108974	0.389535	0.235595	0.289653
LOC401281	0.000556553	3.03e-17	0.848668	1.13316	2.19339	0	0.569325	0.629763	0.275277	0.0192698	0.130669	-0.338404	-0.232717	0.0233294	0	0.276909	0.559645	0.118644	-0.324908	-0.644879	-0.425532	-0.127808	-0.568444	0	0.719479	1.13316	0.781901	-0.0765186	0.117966	-0.0262692	0.0688922	0.165243	0	0.697345	1.05039	0.81389	-0.232647	-0.0326098	-0.668463	-0.262322	-0.256465
LOC105370290	0.299684	9.88e-10	0.0397376	1.13271	2.19271	0	0.267195	0.330911	0.124938	0.182768	-0.280825	-0.266663	-0.15698	-0.542005	0	0.312186	0.594802	0.380993	0.408253	0.167828	-0.0296936	-0.23417	0.258483	0	1.13271	0.817368	0.695381	0.600761	0.169335	0.449842	0.419046	0.140931	0	0.591759	0.322736	1.03008	0.774304	-0.284929	0.104339	-0.0959256	-0.17401
TRIM25	0.000772113	1.92e-25	0.606379	1.13248	2.19235	0	0.719252	0.461818	-0.0464618	-0.0483941	-0.0226869	-0.0201353	-0.0646845	0.0512041	0	0.917913	0.478697	0.0147107	0.0393914	0.122759	-0.012896	-0.0884434	-0.0443912	0	0.936058	0.683504	0.152586	0.00276119	0.173628	-0.112469	-0.15597	-0.112801	0	1.13248	0.966585	0.358676	0.285779	0.0414204	-0.174225	-0.0962089	-0.0011436
CTRL	0.00027137	1.56e-27	0.965923	1.13171	2.19119	0	0.28863	0.771566	0.761566	0.0715116	0.150308	-0.0401101	-0.15035	-0.0151046	0	0.507216	1.06246	0.920493	0.493443	0.312779	0.0596915	-0.0809929	0.0258361	0	0.413148	1.06315	1.1077	0.459602	0.203916	-0.030435	-0.0527711	0.0844189	0	0.3732	1.06769	1.13171	0.660422	0.214062	0.0490481	-0.0834483	-0.210399
SDE2	0.0044821	2.22e-30	0.507476	1.1304	2.1892	0	0.604536	0.946989	0.615833	-0.135101	-0.0401295	-0.18379	-0.195626	0.0645115	0	0.672176	0.906809	0.481725	-0.152121	-0.177234	-0.274406	-0.280576	-0.0341997	0	0.778753	1.10334	0.786189	0.0346359	-0.208429	-0.11721	-0.127122	0.0364641	0	0.834102	1.1304	0.852741	-0.00586983	-0.262834	-0.313622	-0.276643	-0.112426
MOB3B	0.0663806	7.36e-13	0.0155236	1.12988	2.1884	0	-0.137833	0.19628	0.199317	0.00553921	-0.439354	-0.306532	-0.354879	-0.342459	0	0.389716	0.767848	0.593651	0.207403	-0.0951715	0.0217621	-0.24184	0.230269	0	0.737509	1.12988	0.994833	0.218632	-0.0208308	0.135496	0.290448	0.350589	0	0.567296	0.900791	0.751024	0.207155	-0.0349123	-0.124391	-0.263092	-0.193672
SCARB2	0.311287	1.14e-12	0.943659	1.12523	2.18136	0	0.09153	0.456298	0.284413	0.250419	0.137547	0.0468493	0.154133	-0.274362	0	0.112996	0.608084	0.651052	0.37681	0.151647	0.023187	-0.139995	-0.2135	0	0.400847	0.823507	0.914471	0.959928	0.432573	0.528114	0.115136	0.0185646	0	0.535468	0.768966	1.12523	1.05343	0.724024	0.570569	0.0780198	-0.0495203
ARF3	0.021418	5.27e-18	0.466072	1.11945	2.17264	0	0.380845	0.316833	0.0325164	-0.0348671	0.0478524	0.0151441	-0.0997449	-0.181746	0	0.641643	0.575842	0.130215	0.167068	0.209462	-0.00905623	0.0076285	-0.00338918	0	0.966126	0.792092	0.424734	0.150583	0.313058	-0.0511789	0.00531404	0.0723237	0	1.11945	0.949119	0.349314	0.204197	0.130941	0.0338905	-0.0450229	-0.0945197
DDX43	0.970838	4.02e-12	0.115683	1.1187	2.17152	0	0.427734	0.0445061	0.144378	-0.0486044	0.0169659	0.0938295	-0.0106564	0.0879204	0	0.600903	0.307661	0.0684829	0.225458	-0.0386383	0.199176	-0.0110554	0.0711616	0	1.1187	0.748617	0.20975	0.139363	-0.0151565	0.0829063	0.288446	0.250724	0	0.935805	0.505217	-0.0156356	-0.0998189	-0.0262188	-0.00909656	0.0614708	-0.0421432
LOC105378470	0.692208	1.19e-06	0.59054	1.11692	2.16883	0	0.372326	0.594048	0.153478	0.0544832	0.0106314	0.0916903	-0.114885	-0.000562866	0	1.10907	0.655393	0.0842248	0.0683593	-0.0353131	0.218148	-0.21753	0.0742549	0	1.02985	0.718107	0.297855	-0.10904	-0.246212	-0.382745	-0.298761	-0.25792	0	0.829391	1.11692	0.460291	0.926104	0.299249	0.143597	0.318565	0.00471042
DESI1	0.0650318	8.51e-17	0.818445	1.11668	2.16847	0	0.0443452	0.570966	0.605631	0.00828342	-0.081257	0.085141	-0.0215966	-0.113568	0	0.0392689	0.553883	0.688207	0.24145	-0.043315	-0.0592048	-0.233738	-0.120574	0	0.112835	0.559701	1.11668	0.61329	0.164778	0.190842	0.0886567	0.218203	0	-0.0387106	0.50124	0.86434	0.586282	0.129185	0.125283	0.0482944	-0.122025
SNAPIN	0.0262575	3.38e-16	0.152284	1.11505	2.16603	0	0.42554	0.0543282	-0.0803153	-0.102627	-0.0657718	-0.111677	-0.247422	-0.171203	0	0.59145	0.150709	-0.0459999	0.0173054	-0.0934093	-0.125726	-0.167541	-0.107094	0	0.914869	0.52397	0.2384	0.144754	0.142714	0.0459224	-0.0274093	-0.167859	0	1.11505	0.525144	0.0851045	0.13269	0.0178837	0.185893	-0.0123642	-0.0126846
TOMM40L	0.26071	3.89e-13	0.323135	1.11251	2.16221	0	-0.293691	0.00915685	0.202545	-0.0585444	0.267978	0.0309972	-0.346621	-0.0654861	0	-0.162295	0.246661	0.411547	0.351836	0.197136	-0.0664626	0.117011	-0.167999	0	-0.104869	0.165254	0.742398	0.580361	0.606684	0.284417	-0.107724	0.148472	0	-0.278973	0.498826	1.11251	0.683368	0.386527	0.178141	0.0267299	-0.077343
FIG4	0.349982	5.63e-18	0.82805	1.11204	2.16152	0	-0.0203346	0.533531	0.437508	0.192735	0.0945972	0.0161296	0.0220652	0.0113667	0	0.317558	0.692796	0.562825	0.311581	0.234603	0.019992	0.179348	0.0250802	0	0.455028	0.952085	0.866176	0.547962	0.358019	0.239776	0.263559	0.174932	0	0.484638	1.11204	0.985725	0.623643	0.284114	0.273343	0.064552	-0.0448621
LOC728175	0.00362865	9.69e-19	0.866377	1.11004	2.15852	0	0.216174	0.571287	0.641325	-0.0113339	0.0940487	-0.335584	-0.274566	-0.22221	0	0.644788	0.86328	0.891885	0.398504	0.397901	0.0974097	0.0707531	0.118058	0	0.827472	1.11004	1.00315	0.226187	0.338745	0.0529884	0.155713	0.203134	0	0.668766	1.07629	1.01174	0.642227	0.0423808	-0.2817	-0.0469676	-0.173634
CYB561	0.040722	4.86e-13	0.96655	1.1039	2.14935	0	0.0605251	0.7533	0.728714	0.767474	0.608945	0.587438	0.635055	0.208695	0	-0.290971	0.202564	0.320712	0.556299	0.526781	0.474137	0.641867	0.433841	0	-0.00832968	0.0782249	0.443744	0.902961	0.63459	0.781662	0.508388	0.356984	0	-0.17797	0.152307	0.396196	1.1039	1.09365	1.0365	0.831957	0.810384
ACOT9	0.125359	5.1e-18	0.967398	1.1031	2.14815	0	0.1495	0.67319	0.702372	0.400494	0.439892	0.151793	0.0604053	-0.102339	0	0.369771	0.669181	0.773597	0.58931	0.482333	0.220979	0.0725217	-0.0168074	0	0.526427	0.764607	1.05752	0.987338	0.832962	0.643706	0.353276	0.301705	0	0.409181	0.706962	1.0103	1.1031	0.700015	0.461799	0.121502	-0.0412793
LOC100996318	0.64391	4.77e-27	0.249145	1.10141	2.14565	0	0.669671	0.581866	0.464782	-0.0327505	-0.0260381	-0.0761452	-0.0243298	0.0458429	0	0.826902	0.724225	0.505417	0.156718	0.063361	0.0590485	0.0646975	0.165783	0	1.05004	1.08979	0.847819	0.208336	0.129578	-0.108044	-0.085792	0.0182735	0	1.10141	1.01703	0.778101	0.257525	0.225086	0.237073	-0.0451501	0.149771
GPD2	0.0646152	3.14e-18	0.94948	1.10059	2.14442	0	0.0686923	0.782422	0.558942	0.142829	0.331931	0.131197	-0.181411	-0.070991	0	0.0229897	0.854005	0.671116	0.422988	0.448655	0.113888	0.217142	0.00111249	0	0.171869	1.10059	1.04547	0.679964	0.615442	0.60294	0.329919	0.25033	0	0.104229	1.0711	1.05107	0.709541	0.692378	0.52562	0.110576	0.0149398
RILP	0.0734553	2.03e-25	0.547252	1.09975	2.14318	0	0.73066	0.917249	0.640149	0.15824	-0.0398217	0.0877883	0.243215	-0.0595938	0	0.697084	0.697608	0.502427	0.131907	-0.117939	-0.131846	-0.039652	-0.0542844	0	0.943636	1.00381	0.604674	0.219037	0.0661141	-0.0525609	-0.0533354	0.0898383	0	1.09975	1.09549	0.674259	0.267157	0.020739	0.0874641	0.00260882	0.167491
NBN	0.215474	1.25e-18	0.922127	1.09889	2.1419	0	-0.0500057	0.455569	0.552044	0.388592	0.208136	0.0334177	0.128357	0.0144218	0	0.0773569	0.494658	0.622435	0.547637	0.238392	0.227234	0.142965	-0.00224375	0	0.108646	0.686673	0.90489	0.962722	0.509518	0.41865	0.282127	0.130283	0	0.125677	0.755724	1.09889	0.950841	0.65623	0.324748	0.112463	-0.0469257
GTF2B	0.00215025	9.95e-23	0.769961	1.09879	2.14175	0	0.56919	0.642544	0.286909	-0.114239	-0.0954917	-0.0561294	-0.0779114	0.0410458	0	0.856068	0.641751	0.28278	0.037176	-0.0456781	-0.0811626	-0.0564185	0.0799185	0	1.09879	0.973454	0.566542	0.211978	0.164238	0.0967009	0.117001	0.18045	0	1.09688	0.798006	0.4958	0.0759461	-0.0833434	-0.0739083	-0.121652	-0.195122
IL18R1	0.0298998	4.11e-13	0.0105088	1.09839	2.14115	0	0.454274	0.442981	-0.314099	-0.239816	-0.280368	-0.202633	-0.141128	-0.243205	0	0.531915	0.145461	-0.46718	-0.300493	-0.151833	-0.13232	-0.118969	-0.296954	0	1.06402	0.773906	-0.135784	0.00369825	0.137113	0.371022	0.124012	0.162402	0	1.09839	0.702659	-0.387128	0.0389992	-0.0821122	-0.101397	-0.221979	-0.162257
EDEM2	0.000219732	9.54e-18	0.618957	1.09673	2.1387	0	0.554608	0.32388	0.129221	0.101424	0.0263781	0.0198332	-0.0750671	-0.00494707	0	0.528459	0.277355	0.0304321	-0.0560268	0.140629	-0.0894999	-0.166663	-0.0380136	0	0.706966	0.4329	0.326067	0.0650824	0.24552	0.0758856	0.101399	0.155696	0	1.09673	0.703606	0.476926	0.242546	0.227456	0.00437626	0.0976048	0.0109134
LOC101929947	0.0506273	9.78e-24	0.725612	1.09634	2.13812	0	0.729627	0.840053	0.53356	-0.0283889	0.0947486	0.0682517	-0.0487355	0.145484	0	0.716579	0.849012	0.542431	-0.0916007	0.0562923	-0.0160776	-0.040241	-0.0537074	0	0.80595	1.06406	0.821548	0.167108	0.178868	-0.0213041	0.0158445	-0.00429592	0	0.952416	1.09634	0.747435	0.185217	0.00217485	-0.114057	-0.0210319	-0.139414
LOC105376266	0.00894384	2.36e-12	0.00477719	1.09632	2.13808	0	-0.125915	0.882123	1.09632	0.317911	0.674639	0.325565	0.342205	0.0613368	0	0.119103	0.959933	0.502986	0.413508	0.356626	-0.131846	0.223074	0.100426	0	0.170399	0.938429	0.485788	0.180125	-0.30895	-0.301679	0.107779	-0.257922	0	-0.231374	0.848119	0.768143	0.189519	0.205361	-0.211773	-0.108378	-0.334624
TMX3	0.0263869	1.6e-19	0.980025	1.09614	2.13782	0	0.27591	0.908994	0.684057	0.271815	0.363468	-0.0199185	0.0900073	-0.224867	0	0.373553	0.883911	1.04522	0.772402	0.519613	0.377884	0.0140645	0.208904	0	0.496352	1.09393	1.09614	1.02517	0.603311	0.55694	0.497679	0.0923026	0	0.264477	0.851806	1.08522	0.951806	0.517264	0.483344	0.163833	-0.141998
ATG2A	0.0464392	6.55e-24	0.989198	1.09498	2.13611	0	0.776838	0.574089	0.29804	-0.191589	-0.383568	-0.0302287	-0.0261213	0.0483116	0	0.768122	0.505736	0.206967	-0.192998	-0.341373	-0.158155	-0.26751	-0.113309	0	1.09498	0.910975	0.54933	-0.12807	-0.26076	-0.229655	-0.070547	0.241752	0	1.01526	0.688899	0.291157	-0.177817	-0.445171	-0.481631	-0.144547	-0.145223
HLA-DPB1	0.261738	1.52e-09	0.942801	1.09494	2.13604	0	-0.361332	-0.527908	-0.744621	0.214599	-0.308723	-0.0727354	-0.164028	-0.651323	0	-0.235934	-0.330621	-0.327928	0.378249	0.221116	0.271953	-0.0783439	-0.0320721	0	-0.0833558	-0.704283	-0.365272	1.09494	0.608821	0.551132	0.175172	0.120181	0	-0.743568	-0.891812	-0.942837	0.554927	0.239133	0.891732	0.166851	-0.152508
GTF2A1L	0.326602	1.26e-09	0.0809729	1.09283	2.13291	0	0.993814	1.09283	0.804651	0.427884	0.272305	0.12893	-0.072854	-0.0108605	0	0.569057	0.207284	0.322603	-0.0743272	-0.00624449	-0.529723	0.193727	0.0436767	0	0.987955	0.564169	0.569433	0.66372	0.537288	0.149143	0.284585	0.0859242	0	0.973593	0.246175	0.848645	0.595411	0.0829644	-0.154023	-0.257213	-0.0834157
TRIM26	0.0497841	4.62e-20	0.890744	1.09104	2.13028	0	0.113442	0.524712	0.670517	0.00215945	-0.0428406	-0.102638	0.0709235	-0.233414	0	-0.16444	0.636222	0.458167	0.220625	-0.0102427	-0.0678711	-0.491818	-0.220107	0	0.265422	0.955894	0.923649	0.817087	0.436533	0.502662	0.106826	0.201213	0	-0.069294	0.977538	1.09104	0.724878	0.269874	0.322456	0.114544	-0.187649
SLC35A5	5e-05	9.71e-21	0.145704	1.09061	2.12963	0	0.669872	0.608862	0.310408	0.0634674	0.28537	0.0954507	-0.0724776	-0.0607066	0	0.830221	0.702006	0.26966	0.302095	0.307648	0.175086	-0.143511	-0.0672215	0	0.952792	0.941397	0.728907	0.630202	0.580827	0.518024	0.174188	0.292969	0	1.09061	0.999014	0.824493	0.609892	0.409211	0.566763	0.213255	-0.179393
CCR1	0.00146383	8.41e-21	0.334982	1.09001	2.12876	0	0.707995	0.427427	-0.00125671	0.105009	0.171108	0.0475975	-0.0940821	0.0171019	0	0.774563	0.448737	0.0760308	0.149733	0.293813	0.0554223	-0.098579	-0.195517	0	1.09001	0.630568	0.209365	0.441916	0.620494	0.207135	0.0236288	-0.0181362	0	1.07843	0.753195	0.194042	0.462935	0.315473	0.190029	-0.0568368	-0.086734
RILPL1	0.246718	2.99e-17	0.383055	1.089	2.12726	0	0.554096	0.442656	0.202399	0.0605757	0.242508	0.182495	-0.00447104	0.365723	0	0.751866	0.534292	0.0784924	-0.124302	0.190221	0.0675939	-0.153031	0.159959	0	0.748077	0.525267	0.0504934	-0.385037	0.0254814	-0.292523	-0.184394	-0.04995	0	1.089	0.773239	0.0870176	-0.31829	-0.11647	-0.225904	-0.0490446	-0.0415131
CLEC4D	0.073763	3.45e-07	0.535649	1.08737	2.12486	0	0.512314	0.17798	-0.156163	0.188898	-0.182371	-0.0213895	-0.0232251	-0.0957034	0	0.349541	0.247743	-0.318445	0.352381	-0.0362307	0.135486	-0.0391929	-0.119705	0	0.888258	0.774279	0.669177	1.01309	0.757492	0.729828	0.393253	0.216799	0	1.08737	0.917104	0.764544	0.845081	0.482142	0.368284	0.203697	-0.155198
MFSD12	0.726839	4.16e-09	0.731856	1.08406	2.11999	0	0.0925923	-0.241669	0.194866	0.264738	-0.123005	-0.148301	-0.145759	-0.345375	0	-0.127673	0.069458	0.360471	0.444871	0.390578	0.0378865	-0.08667	0.153305	0	-0.239411	0.0858856	0.419108	0.857319	0.477134	0.330061	-0.0513581	0.0510745	0	-0.329624	0.0924648	0.533056	1.08406	0.392334	0.553429	0.34019	-0.0734579
VPS9D1-AS1	0.000417707	7.3e-21	0.149059	1.08269	2.11799	0	0.736276	0.631624	0.485746	0.116878	-0.0820299	0.305053	0.177893	-0.0307075	0	0.500555	0.623751	0.370673	0.128368	0.167781	-0.0573665	-0.0224676	0.00399317	0	1.08269	1.05009	0.821621	0.27626	0.322599	0.258617	0.0902776	0.192983	0	0.7478	0.833561	0.518963	0.214759	0.00573572	-0.119822	0.0209835	-0.0347159
SRGAP2	0.201169	5.06e-13	0.772632	1.08257	2.1178	0	-0.132496	0.319345	0.349105	0.273607	0.0526548	0.0183263	0.0137393	0.108446	0	0.173286	0.626451	0.514725	0.584605	0.286541	0.140909	0.00121878	0.00637426	0	0.303239	0.82794	0.911191	0.735391	0.41924	0.337411	0.140938	0.202915	0	0.198109	1.00988	1.08257	0.955376	0.24282	0.159597	0.0430226	-0.138942
MAD2L1BP	0.861159	8.19e-15	0.00301067	1.08248	2.11768	0	-0.391578	0.349282	0.545039	0.215459	0.370127	0.115956	0.147891	0.150791	0	-0.214633	0.443063	0.438362	0.367593	0.364351	0.119224	0.0304642	0.100676	0	-0.331424	0.283811	0.73636	0.664905	0.533477	0.292851	-0.0731309	-0.176884	0	0.0306662	0.779427	1.03538	1.08248	0.561255	0.49662	0.103408	-0.123312
TRANK1	0.00358752	1.06e-27	0.977525	1.08139	2.11607	0	0.478335	0.942762	0.818422	0.352657	0.283651	0.149863	0.135001	0.11724	0	0.630636	0.881005	0.744871	0.489685	0.200783	0.0324451	0.0528133	0.0146811	0	0.841427	1.08139	1.0105	0.599965	0.299449	0.224474	0.236316	0.138883	0	0.837124	1.03449	0.938647	0.725392	0.392028	0.138804	0.0924907	-0.0519602
TXLNB	0.172378	9.77e-15	0.935809	1.07975	2.11366	0	-0.082055	0.407536	0.515041	-0.073424	0.00651661	-0.233994	0.0274628	-0.146886	0	0.0888453	0.454426	0.68992	0.443034	0.159655	-0.0473006	-0.0546212	0.0697041	0	0.351446	0.855518	0.947063	0.757197	0.424989	0.318685	0.213401	0.429673	0	0.459454	0.637794	1.03612	1.07975	0.39408	0.312309	0.139197	0.105844
PSMB8	1.5e-05	1.15e-28	0.604119	1.0787	2.11213	0	0.784138	0.908371	0.636566	0.137862	0.124899	-0.0229181	-0.0266015	-0.113428	0	0.751646	0.829127	0.534175	0.330189	0.162508	-0.0205724	0.0735534	0.0416403	0	1.0377	1.02225	0.922948	0.618623	0.329102	0.254099	0.104869	0.167688	0	0.990957	1.0787	0.821735	0.53732	0.186745	0.193842	0.014125	-0.0892321
SERPINB1	0.0641874	4.34e-19	0.5874	1.07673	2.10926	0	0.556006	0.339254	-0.0462628	-0.108581	0.0310107	-0.00652779	-0.0759733	-0.0588861	0	0.685561	0.219998	-0.0954668	-0.0528934	-0.0841403	-0.058934	-0.104518	-0.0095515	0	0.916869	0.543499	0.276489	0.14245	0.216975	0.0931784	0.0273954	0.0508143	0	1.07673	0.684346	0.300918	-0.0630574	-0.0200785	-0.0369358	-0.0782459	-0.0481003
LOC101928421	0.0665043	6.5e-14	0.664583	1.07316	2.10403	0	-0.536619	0.0997228	0.203816	-0.0477749	0.00477687	-0.459178	-0.317091	-0.380978	0	0.273638	1.07316	0.985999	0.4573	0.400332	0.0558089	0.348225	0.051767	0	-0.146869	0.64456	0.827192	0.211099	0.35556	0.0377492	0.240533	0.0835995	0	0.0767114	0.89332	1.06112	0.28453	-0.0312879	-0.30088	-0.204526	-0.39043
TRIM69	0.180904	2.29e-09	0.12889	1.07191	2.10222	0	0.201813	0.641923	0.406251	0.459384	0.230701	0.214008	0.304179	0.210166	0	0.331884	0.296484	0.288055	-0.0950425	0.00815988	-0.178196	0.228275	-0.306764	0	0.365701	0.719292	0.675305	0.387672	0.200845	0.0400583	0.368748	0.123921	0	0.530612	0.865381	1.07191	0.547486	0.370072	0.182054	0.108094	0.213936
MBD5	0.0190374	2.02e-20	0.0262895	1.07174	2.10196	0	-0.169135	0.189549	0.519417	0.0212433	-0.0635941	-0.198001	-0.0952478	-0.248736	0	-0.0552996	0.261414	0.803753	0.255022	-0.0178811	0.0404702	-0.201064	0.0252171	0	-0.0633654	0.450196	1.07174	0.499455	0.163996	0.0913224	0.252246	0.258523	0	-0.211856	0.305114	1.07002	0.428237	-0.145482	-0.310923	-0.17471	-0.280008
TCF4	0.38797	4.65e-09	0.986639	1.06919	2.09825	0	0.245346	0.294276	0.267317	0.146193	0.342433	0.123156	0.0624509	0.100689	0	0.569526	0.86193	0.473036	0.498173	0.0994899	0.21359	0.253975	-0.00619607	0	0.906926	1.06919	0.669165	0.502118	0.271847	0.530616	0.126008	0.101172	0	0.590038	1.00561	0.531233	0.382778	0.0158349	0.0851233	-0.0447565	-0.172675
GTF2H2	0.0463482	5.06e-15	0.0111764	1.06908	2.09809	0	0.683123	-0.123461	-0.490735	0.286113	0.209068	0.251783	0.118708	0.129523	0	0.916388	0.138106	-0.371979	0.376247	0.491964	0.3186	0.210674	0.0895353	0	1.06762	0.411843	-0.340051	-0.0373438	0.543675	0.475323	0.190769	0.0612594	0	1.06908	0.385757	-0.157782	0.0345772	0.214125	0.0419496	0.0648554	-0.18945
LYRM1	0.000619992	1.18e-18	0.487599	1.06838	2.09708	0	0.637254	0.801267	0.481888	0.111564	-0.108968	-0.0671736	-0.233183	-0.085752	0	0.678083	0.604116	0.367763	0.161103	0.206944	-0.161884	-0.117557	-0.18756	0	1.05179	1.06838	0.609104	0.487389	0.477026	0.339899	0.136939	0.149963	0	1.05819	1.00937	0.816442	0.581104	0.14966	-0.0347696	-0.0358111	-0.343261
ICE1	0.808025	2.28e-17	0.466243	1.0674	2.09566	0	0.533168	0.159374	-0.556748	-0.019486	-0.000487898	0.0438167	-0.106366	0.0881475	0	0.73717	0.164997	-0.407413	-0.186784	-0.316437	-0.302265	0.0236228	-0.0710355	0	1.0674	0.106037	-0.747473	-0.0667875	-0.324443	0.12244	0.0739858	0.046194	0	0.980565	-0.0268965	-0.896147	-0.603206	-0.534836	0.00913875	-0.379465	-0.380563
LACC1	0.930038	1.07e-08	0.737635	1.0671	2.09522	0	-0.0333393	0.146441	0.269188	0.263837	0.0171917	0.134296	-0.0857688	-0.019817	0	-0.00784866	0.258449	0.324576	0.278732	-0.0174956	-0.00314138	-0.165182	-0.0884536	0	0.15837	0.495299	0.748116	0.633755	0.325127	0.331556	0.165519	0.148826	0	0.221108	0.730141	1.0671	0.608873	0.645547	0.502539	0.238133	0.258839
ELF4	0.00968334	4.61e-22	0.27907	1.06621	2.09393	0	0.435555	0.536961	0.406239	-0.00637909	0.0402294	-0.0414053	0.0448993	-0.0169099	0	0.595583	0.701414	0.508462	0.0244966	0.147776	0.161581	-0.185878	0.00354331	0	0.76836	0.801706	0.707477	0.358887	0.294582	0.254573	0.112627	0.132258	0	0.937367	1.06621	0.921815	0.548531	0.37161	0.275109	0.308467	0.0829671
FBXO39	0.793051	5.72e-11	0.725307	1.06598	2.0936	0	0.26706	0.137692	0.325283	-0.0865715	-0.219577	-0.350193	-0.412035	-0.0600748	0	0.279631	0.660472	0.883373	0.27394	0.0706833	0.0805197	0.414121	0.324666	0	0.466926	0.668952	0.834119	0.432642	0.0549915	-0.0112576	0.161251	0.237057	0	0.342327	1.06598	1.05609	0.713448	0.254758	-0.017627	0.0136697	-0.069854
WSB1	0.00376143	1.83e-20	0.865959	1.06479	2.09187	0	0.499225	0.201575	-0.249538	-0.0321793	0.0722312	0.0279393	-0.0699767	-0.0831528	0	0.931902	0.285099	-0.264516	0.15988	0.247786	0.157633	0.1941	0.0808125	0	1.06479	0.494445	-0.155369	0.192106	0.45615	0.405411	0.245584	0.12833	0	0.953025	0.384585	-0.328868	-0.0911695	0.195696	0.258098	0.178159	0.041733
SLC11A2	0.000122462	1.3e-14	0.420733	1.06389	2.09056	0	0.0799139	-0.00612099	-0.153509	-0.0116319	-0.414794	-0.186824	-0.10796	-0.236785	0	0.796158	0.650358	0.271687	0.261018	0.0639782	0.174277	-0.0463983	0.0242799	0	0.864055	0.979167	0.562987	0.523737	0.0570019	0.124548	0.0852217	0.0718307	0	0.804651	1.06389	0.553493	0.0594493	-0.0578842	0.125414	0.0555093	-0.300849
PROS1	0.198674	3.92e-08	0.762848	1.06318	2.08953	0	0.226568	0.146046	0.112892	0.0197074	0.0389067	0.0188498	0.128156	-0.116947	0	0.376674	0.458059	0.323838	-0.105525	-0.0588696	-0.161749	0.0534104	-0.125124	0	0.650549	0.767595	0.537567	-0.0364943	0.265119	-0.0217664	0.10371	0.0382975	0	0.593755	1.06318	0.615631	-0.00269795	0.0964574	0.0545641	0.0761088	-0.0474414
TMEM165	0.000186872	8.39e-26	0.474733	1.06197	2.08778	0	0.460149	0.494553	0.093835	-0.0589176	-0.133234	-0.0977561	-0.124183	-0.0872798	0	0.723773	0.543239	0.255529	0.116197	-0.0194247	-0.0601129	-0.0357425	-0.0518453	0	1.03031	1.02113	0.72152	0.292482	0.312103	0.143353	0.0722018	0.152759	0	0.963517	1.06197	0.718503	0.200754	0.0982115	-0.146819	-0.112671	-0.181846
SIPA1L1	0.000655575	1e-27	0.851588	1.06178	2.0875	0	0.219701	0.926851	0.78641	0.0609249	-0.0184404	-0.0950496	0.10558	0.0653586	0	0.377044	0.962716	0.840702	0.45348	0.122305	0.0510608	0.0378931	0.036836	0	0.392999	0.953268	0.994493	0.410821	0.130467	-0.0524276	0.0818147	0.0655922	0	0.431515	0.992972	1.06178	0.531962	0.163166	-0.167498	-0.0918224	-0.143826
LGALS8-AS1	0.0325034	4.39e-17	0.334655	1.05968	2.08447	0	0.39481	0.162494	0.16794	-0.0104363	0.0358982	-0.0127274	0.0516916	0.0743652	0	0.592362	0.0993392	0.0841552	-0.122944	-0.153912	-0.136785	-0.222159	-0.062655	0	0.746793	0.456941	0.244909	0.0165858	0.0810222	-0.0271686	-0.0578179	-0.0473757	0	1.05968	0.667355	0.300697	0.108856	0.330007	0.0799057	0.194771	0.0957543
ZC3H3	0.113135	9.11e-21	0.828415	1.05936	2.08401	0	0.313963	0.623747	0.405841	-0.0552618	-0.0153083	-0.0341263	0.0347417	0.0924562	0	0.339197	0.612193	0.515222	0.058999	0.13056	0.0386441	-0.193557	-0.0750109	0	0.49905	0.903741	0.782599	0.318459	0.187403	0.0443824	-0.0265248	0.113631	0	0.604919	1.01691	1.05936	0.480451	0.0666079	-0.00957768	-0.00409495	-0.11117
SMG1	0.118435	1.26e-25	0.733124	1.05916	2.08372	0	0.440648	0.765955	0.380978	-0.0362864	0.0658123	-0.0434114	-0.0141822	0.0511516	0	0.778132	0.798468	0.565764	0.11159	0.0874379	-0.0585949	0.035698	0.0241603	0	0.767396	0.855393	0.506035	-0.221689	-0.142441	-0.139604	0.00962562	-0.1059	0	1.00563	1.05916	0.721637	0.0449377	-0.0728961	-0.144616	-0.0888648	-0.192948
LOC646903	0.126826	2.8e-18	0.351802	1.05902	2.08352	0	0.355833	0.403726	0.295669	-0.0840439	-0.0399007	0.053715	-0.190406	0.193451	0	0.439517	0.747468	0.435215	-0.0347083	0.105354	-0.0507163	0.209135	-0.169438	0	0.607882	0.927895	0.550632	0.108949	0.0966666	-0.0593836	0.0217715	0.0887615	0	0.693859	1.05902	0.888228	0.256073	0.0169211	-0.295695	-0.131177	-0.318315
LOC100506801	0.105768	2.58e-15	0.30774	1.05843	2.08266	0	0.0900123	0.399475	0.320341	0.298522	0.273998	0.0538371	0.136623	-0.0558764	0	0.395449	0.601793	0.610578	0.541078	0.297246	0.199161	-0.0385344	0.141344	0	0.221009	0.609785	0.813361	0.599578	0.432252	0.3596	-0.0230606	0.0381085	0	0.33055	0.711488	1.05843	0.809068	0.500554	0.196419	0.0672304	-0.0705065
MICA	0.112039	2.97e-24	0.711772	1.05774	2.08166	0	0.589691	0.934814	0.746141	0.325467	0.226545	0.121658	-0.0229057	-0.0214129	0	0.45825	0.938207	0.818758	0.338956	0.300636	0.152278	0.10718	0.023329	0	0.786638	1.01317	1.05537	0.5511	0.327437	0.175991	0.161202	0.14732	0	0.741642	1.05774	1.02871	0.600757	0.382722	0.221205	0.083376	0.106421
ACSL3	0.245809	7.59e-15	0.577915	1.05686	2.0804	0	0.460253	0.286644	-0.0194948	-0.0447549	0.124017	0.00870825	-0.0813167	-0.159697	0	0.708575	0.30467	-0.146559	0.0900958	0.0749299	-0.117291	-0.114333	-0.016104	0	0.913049	0.556642	0.0599944	0.064028	0.0961804	0.0514611	0.0131951	0.015284	0	1.05686	0.66264	0.174995	0.00266408	-0.000809003	0.0208073	-0.132053	-0.224679
TWF1	0.0217282	2.66e-20	0.141796	1.05557	2.07853	0	0.570254	0.570564	0.278024	0.0851721	0.125034	0.134142	-0.11739	-0.114356	0	0.580925	0.341065	0.268921	0.146737	0.198997	0.0745296	-0.132011	-0.167251	0	1.05557	0.799903	0.338769	0.384458	0.385292	0.189752	0.206248	0.0146273	0	0.867765	0.614649	0.321694	0.220557	0.0889202	-0.00372513	-0.119469	-0.105918
MIR21	0.0979475	5.18e-15	0.943369	1.05316	2.07507	0	0.617754	0.327052	-0.0619097	-0.0860329	-0.0409066	-0.0331847	-0.143102	0.205552	0	1.04641	0.627717	0.23664	0.314099	0.0679274	-0.00471073	0.172492	0.114465	0	0.936618	0.685338	0.291972	-0.122844	-0.177162	-0.295994	0.0397768	-0.172176	0	1.05316	1.04828	0.602501	-0.00543345	-0.199049	-0.600874	-0.303159	-0.215497
HAT1	0.629058	3.28e-18	0.110711	1.05194	2.07332	0	0.621161	0.0682705	-0.58887	-0.0972953	-0.268105	0.0403926	-0.109313	-0.091162	0	0.835997	-0.0436936	-0.576643	-0.118459	-0.256758	0.107824	0.0532056	0.05383	0	1.01375	0.425562	-0.377107	-0.0550754	0.0231389	0.162628	0.0167294	0.101104	0	1.05194	0.193858	-0.498514	-0.536871	-0.20829	0.0072156	-0.238774	-0.113521
SLC27A3	0.429893	6.92e-16	0.790427	1.05188	2.07323	0	0.4926	0.634401	0.145478	0.258791	-0.0389192	0.0417581	-0.0634234	-0.128493	0	0.562743	0.587735	0.175251	0.136371	0.00330591	-0.079124	-0.105474	-0.0157263	0	0.871477	0.952712	0.283941	0.456765	0.214158	0.158241	0.0112422	0.0818296	0	1.05188	0.972676	0.233788	0.546503	0.130842	0.473214	0.203104	0.0519442
SMG7-AS1	0.27879	4.7e-21	0.18705	1.05166	2.07291	0	0.292102	0.0785149	-0.180756	-0.521041	-0.210897	-0.366272	-0.563382	-0.365101	0	0.704819	0.725535	0.538841	-0.00919065	-0.178722	0.0381692	0.0636419	0.0521271	0	0.885121	0.718177	0.68765	0.0916852	-0.122391	-0.00190028	-0.0347972	0.133157	0	0.953393	1.05166	0.722514	0.220197	-0.0270333	-0.2279	-0.190554	-0.0873792
SDCBP2-AS1	0.0554968	8.6e-18	0.144214	1.05081	2.0717	0	0.528554	0.419544	0.00359113	0.0691489	0.131819	-0.0709081	0.0758869	-0.199784	0	0.644751	0.586195	0.421265	0.163961	0.109855	-0.0335134	-0.00275338	0.264224	0	0.883269	0.80586	0.651889	0.360749	0.296024	0.129734	0.212941	0.236909	0	0.963237	1.05081	0.722555	0.234022	0.245389	0.125907	0.0454928	0.119287
SCO2	0.210201	5.15e-17	0.0490828	1.04978	2.07021	0	0.509014	0.524353	0.600114	-0.0925067	-0.204663	-0.012442	-0.111826	-0.292801	0	0.341652	0.457984	0.653426	0.206441	0.250464	0.0526426	0.131028	-0.0417208	0	0.511531	0.577168	0.714484	0.433025	0.365889	0.219581	-0.0836149	-0.0365637	0	0.560876	0.96291	1.04978	0.866304	0.782756	0.50049	0.241214	0.155018
TMEM263	0.835892	6.86e-08	0.544708	1.04841	2.06825	0	0.488896	0.589521	0.252781	0.12764	0.230745	0.482098	0.176404	0.215072	0	0.464002	1.04841	0.43163	-0.0819368	0.133548	0.179179	0.093093	-0.21331	0	0.627944	0.983576	0.315176	0.0626867	0.0402017	-0.135358	-0.097581	-0.15611	0	0.164199	0.654445	0.0347583	-0.170628	-0.194929	-0.0204232	-0.173936	-0.233238
NUP205	0.43076	2.88e-11	0.954474	1.04815	2.06787	0	0.093501	0.481231	0.182983	0.42584	0.0837706	-0.0213169	0.203953	-0.216201	0	0.0662797	0.879344	0.844738	0.862537	0.38974	0.345287	0.0272598	0.223493	0	0.112398	0.58585	0.836738	1.03739	0.370765	0.290272	0.100322	-0.0689089	0	-0.15829	0.681764	0.828143	1.04815	0.478339	0.518435	-0.118099	-0.167999
TMEM150B	0.000186317	3.91e-11	0.115254	1.048	2.06766	0	0.130867	0.292804	0.263389	-0.430232	-0.262214	-0.242602	-0.197085	-0.350869	0	0.531895	0.480989	0.694983	0.332196	0.186394	0.359355	0.135213	0.0321039	0	0.613144	0.774219	0.381488	0.25107	0.202748	-0.234762	-0.108029	0.000223185	0	0.586816	1.048	0.677315	0.290578	0.100216	0.197669	-0.169328	-0.181626
PIM2	1.05e-05	1.48e-27	0.586888	1.04588	2.06463	0	0.661879	0.66247	0.413017	-0.0707186	-0.053649	-0.264525	-0.214039	-0.191079	0	0.89671	0.751558	0.52643	0.139866	0.0416446	-0.147425	-0.149468	-0.0484844	0	1.04476	0.953546	0.803414	0.406435	0.152954	-0.035348	-0.091316	0.167257	0	1.04588	1.01393	0.715978	0.348356	-0.130164	-0.210502	-0.30752	-0.207271
C15orf57	0.00781244	5.25e-19	0.248867	1.04349	2.06121	0	0.445787	0.258109	0.00944489	0.000734371	-0.0680819	-0.288022	-0.123807	-0.209484	0	0.668664	0.583225	0.313422	0.203453	0.0501103	0.0325465	0.204931	-0.0869945	0	0.896206	0.709356	0.465865	0.166961	0.16217	0.142873	0.0874474	-0.0237452	0	1.04349	0.774694	0.40658	0.132553	0.17565	0.190237	0.173851	0.20791
USP42	0.0416744	6.05e-25	0.957895	1.04336	2.06103	0	0.480034	0.769185	0.623378	0.0995362	-0.0595794	-0.0600119	-0.157931	-0.197388	0	0.498412	0.762926	0.53596	0.162173	0.0119156	-0.126002	-0.204979	-0.246704	0	0.720748	1.04336	0.921824	0.476022	0.223568	0.126936	-0.0237679	0.084708	0	0.682147	0.854243	0.953323	0.421041	0.0448986	0.105565	0.177109	-0.062931
NUDT16	0.287305	1.42e-15	0.491673	1.04259	2.05992	0	0.495716	0.252552	-0.176791	-0.190361	-0.467245	-0.0973622	-0.145141	-0.0068437	0	0.627418	0.259924	-0.183781	-0.0533249	-0.577216	-0.213809	0.00448105	-0.0603262	0	1.04259	0.618412	0.070064	0.165147	-0.238574	-0.062271	-0.143661	-0.00446288	0	0.931222	0.596341	0.0894327	-0.0202129	-0.313732	-0.252951	-0.430558	-0.370101
LOC100509780	0.0226621	8.99e-18	0.785	1.04249	2.05977	0	0.666195	0.544642	0.174654	0.0400857	0.297613	-0.0269689	0.0584541	0.0549175	0	0.73818	0.538478	0.213492	0.0569786	-0.0970504	-0.0771367	-0.100835	-0.020042	0	0.818297	1.04249	0.466027	-0.287417	-0.109781	0.0170608	0.00792372	-0.14644	0	0.972806	0.875012	0.411399	0.11213	-0.0145705	-0.299148	0.00986839	-0.259605
BCL2L1	0.00104671	1.41e-10	0.858179	1.04241	2.05966	0	0.0699833	0.287799	0.168673	-0.236513	-0.101912	-0.26317	-0.0766777	-0.205024	0	0.144189	0.538903	0.00804631	0.0189722	-0.078358	-0.10631	-0.141241	-0.168086	0	0.662228	0.911062	0.61977	0.211579	0.404412	0.311268	0.123944	0.264742	0	0.578378	1.04241	0.503154	0.292222	0.193741	0.298711	0.0941329	-0.0519396
SETDB2	0.637566	1.36e-12	0.418982	1.04216	2.05931	0	0.27328	0.0438707	-0.390285	-0.0168485	0.163321	0.289399	-0.108113	-0.0737011	0	0.727011	0.270885	-0.235368	0.0103099	0.0719578	0.196022	0.166001	-0.00667887	0	0.921939	0.675971	-0.551022	0.147002	0.375225	0.309019	0.25509	0.0205924	0	1.04216	0.481797	-0.62476	-0.221833	-0.198449	0.148347	-0.287055	-0.262846
TLR8	0.057827	1.79e-26	0.238401	1.04159	2.0585	0	0.629853	0.447186	0.0720149	-0.113738	-0.0249102	-0.0024878	0.0981853	0.00449736	0	0.749013	0.483169	0.126117	-0.0745896	-0.00113341	0.0392349	0.0529467	0.0229344	0	0.899835	0.564946	0.262005	0.0774457	0.214512	0.252294	0.164737	0.21562	0	1.04159	0.734547	0.344094	0.20499	0.144898	0.0545476	0.138043	0.118053
BCOR	0.968778	6.15e-19	0.120245	1.04049	2.05692	0	-0.159276	0.645907	0.713088	-0.0885826	0.0738305	-0.0434323	-0.0563825	-0.315641	0	-0.241572	0.76545	0.975887	0.0486821	0.256603	0.140946	0.134402	0.1198	0	-0.2977	0.706113	1.04049	0.268127	0.136113	0.246769	0.0651655	-0.0427217	0	-0.313776	0.694568	0.964445	0.0734033	0.132821	0.173823	0.0226681	-0.201235
DMXL2	0.17425	9.05e-17	0.892634	1.03618	2.05079	0	0.0431053	0.405975	0.716257	0.217814	0.246227	-0.052415	-0.0672702	-0.137985	0	0.109975	0.652024	0.976649	0.519859	0.451609	0.210449	0.272887	0.28432	0	0.0152915	0.359376	0.955371	0.5751	0.377636	0.171554	0.277157	0.183179	0	-0.170233	0.178891	1.03618	0.862007	0.527346	0.14367	0.203628	0.0580896
MCTP2	0.0336551	3.34e-22	0.666976	1.03593	2.05043	0	0.477757	0.208295	-0.44575	-0.165299	0.150273	-0.0444265	-0.107424	-0.000301145	0	0.710843	0.247393	-0.43724	-0.127674	0.120253	-0.0132179	0.0816897	0.0442379	0	0.898245	0.390193	-0.361853	-0.255049	0.223653	-0.053529	0.0667322	0.00730705	0	1.03593	0.559547	-0.0293735	-0.196862	0.0755206	-0.125424	-0.124958	0.0211239
LOXL1-AS1	0.225587	2.85e-17	0.211753	1.03581	2.05027	0	0.810229	0.712885	0.598863	0.0903142	0.0596357	0.0571121	0.295414	0.154072	0	0.613807	0.616996	0.461921	-0.265313	-0.283565	-0.211385	-0.141845	0.0254204	0	0.88889	1.03581	0.655281	0.00663446	0.0692132	0.268068	0.0267894	0.208778	0	0.776176	0.774854	0.320557	0.112815	-0.0397909	0.0185064	-0.0950406	0.0216854
ZNFX1	0.000508612	2.88e-23	0.99527	1.03579	2.05023	0	0.418602	0.747478	0.600456	0.0586718	0.0276198	-0.0103772	0.0268412	0.098272	0	0.436022	0.684391	0.582982	0.245306	-0.054902	-0.102721	-0.111584	-0.0956745	0	0.837459	1.03579	0.987829	0.517692	0.155608	0.0437785	0.0898737	0.0354654	0	0.793553	1.02628	0.942131	0.643522	0.0867716	-0.156899	-0.101735	-0.199842
OR52K2	0.0231161	3.56e-09	0.554119	1.03507	2.04922	0	0.830955	0.778431	0.603763	0.209824	0.739328	0.382304	0.205962	0.246174	0	0.961328	0.973054	0.783783	0.735168	0.588468	-0.0704081	0.595713	0.0734748	0	0.721279	1.03507	0.590715	0.210844	0.312594	0.343809	0.551367	0.0992208	0	0.803193	1.00477	0.687721	0.370651	0.604066	-0.0790414	0.229426	-0.302495
RBM47	0.00143744	1.62e-15	0.92248	1.03294	2.04619	0	0.480168	0.326746	-0.0576794	-0.131875	0.1598	-0.135438	-0.122464	0.0333596	0	0.847536	0.340321	-0.132832	-0.0185285	-0.00900574	-0.191	-0.0977305	-0.181683	0	0.909482	0.54345	0.0292931	-0.0503788	0.0763604	0.0325973	0.0876572	-0.0909922	0	1.03294	0.553329	0.136843	-0.21732	0.0197455	-0.385428	-0.300183	-0.270707
TBC1D20	0.00219261	4.57e-18	0.835667	1.03255	2.04564	0	0.411291	0.358688	0.0744724	-0.0579776	-0.134482	-0.0365149	-0.00177884	-0.0637988	0	0.820406	0.336313	-0.0160678	-0.127984	-0.000277957	-0.0399614	-0.145515	-0.0260547	0	1.03255	0.605602	0.157203	0.14697	0.128825	0.120945	0.0747758	0.228498	0	0.999736	0.63935	0.163828	-0.0210373	-0.13044	0.0326786	-0.0536894	0.0877638
METTL4	1.18e-06	7.03e-21	0.0634952	1.03151	2.04416	0	0.594849	0.751263	0.211815	-0.270278	-0.260551	-0.214512	-0.103571	-0.0697396	0	0.592447	0.75206	0.273474	0.0423691	-0.233943	-0.219874	0.0615349	0.0571913	0	1.03151	0.881761	0.608512	0.169465	0.0941388	0.110969	0.321179	0.440945	0	0.734155	0.79709	0.582939	0.162308	0.125749	-0.0627501	-0.00442474	0.0202632
LOC105374338	0.519542	6.7e-14	0.103229	1.02879	2.04031	0	0.64677	0.757202	0.860875	0.175912	0.18377	0.165955	0.164589	0.250058	0	0.751766	0.730606	0.48807	0.140658	-0.0975509	0.0732246	0.106942	-0.00782449	0	0.820752	0.725537	0.58051	0.30999	0.0753213	0.291558	-0.0819428	0.17713	0	0.74801	1.02879	0.509625	0.786576	0.34082	0.228947	0.0855222	0.338427
ABHD18	0.000135223	7.65e-21	0.508985	1.02813	2.03937	0	0.617207	0.457719	-0.189481	0.123237	-0.000594658	-0.116344	-0.0395106	-0.0773323	0	0.57625	0.49343	0.243035	-0.0173805	-0.101748	-0.0509318	-0.0584111	-0.194294	0	0.980274	0.914755	0.266683	0.104397	0.037204	0.138453	0.0279982	-0.11944	0	1.02813	0.772825	0.25852	0.149431	-0.0184061	0.141556	-0.0329412	-0.0383769
HIST1H4H	0.000494379	2.95e-16	0.00814407	1.0281	2.03933	0	0.166499	0.237569	0.588299	0.175995	0.0445409	-0.37029	-0.0794237	-0.472248	0	0.103948	0.52786	0.603709	0.56061	0.324064	0.0515651	-0.475103	0.0394889	0	0.29708	0.527682	1.0281	0.957751	0.491126	0.284185	-0.0781443	0.33326	0	-0.0166947	0.462176	0.890943	0.688949	0.140517	-0.0912837	-0.249936	-0.268795
OOSP1	0.505921	1.18e-12	0.102497	1.02751	2.0385	0	0.228232	0.25047	0.266324	0.0717736	0.0379663	-0.287207	-0.1334	-0.151197	0	0.0956288	0.307348	0.172726	-0.154045	-0.092077	-0.405907	-0.220583	-0.28762	0	0.606461	0.845203	1.02751	0.0783178	0.0979721	-0.0558909	-0.013972	0.131173	0	0.554321	0.939521	0.895615	0.291332	-0.104847	-0.201976	-0.0105864	0.0919768
SP100	0.0138063	1.13e-19	0.330203	1.02644	2.03699	0	0.465391	0.719852	0.456084	0.0033263	0.251196	-0.0678562	0.0414619	0.0672071	0	0.733093	0.747243	0.446404	0.347712	0.316001	0.139171	-0.121185	-0.0347578	0	0.93302	0.973015	0.721054	0.588128	0.478784	0.389251	0.183102	0.180736	0	1.02644	1.00619	0.889583	0.717196	0.356461	0.139432	0.0135014	-0.100214
PARP3	0.216241	4.11e-15	0.774956	1.02586	2.03617	0	-0.266984	0.0370367	0.506282	0.136765	-0.133041	-0.17526	-0.0109029	-0.0675551	0	-0.193696	0.289143	0.489346	0.455432	0.0321275	-0.128681	-0.194898	-0.0035133	0	-0.0587113	0.389158	0.639589	0.725552	0.316695	0.211555	-0.0344981	0.212629	0	-0.302808	0.273138	0.7051	1.02586	0.176155	0.457614	0.355209	0.139934
HEXDC	0.0401534	2.4e-19	0.802819	1.02575	2.03602	0	0.373848	0.514074	0.436137	0.19406	0.0452414	0.117631	-0.0892626	-0.129298	0	0.214451	0.435717	0.397345	0.160767	-0.095352	-0.242272	-0.206878	-0.213966	0	0.627939	0.852115	0.741183	0.47167	0.143983	-0.088169	-0.0338393	-0.0517736	0	0.72829	1.02575	0.695513	0.817776	0.241015	0.22865	-0.0583488	-0.0285216
SQRDL	0.0134488	2.86e-29	0.550194	1.02538	2.0355	0	0.560216	0.782014	0.613722	0.0449861	0.0498109	0.00951583	-0.00913791	-0.0598887	0	0.647718	0.78998	0.672265	0.231055	0.124605	0.0108753	0.0227182	0.0469749	0	0.79313	1.02538	1.00652	0.527022	0.227515	0.142894	0.0910733	0.176306	0	0.78917	0.997655	0.946837	0.614896	0.287157	0.138495	-0.00368356	0.0074605
TCF7L2	0.302807	2.88e-21	0.797858	1.02529	2.03537	0	-0.104908	0.227611	0.509146	-0.06122	-0.245734	-0.17275	-0.159703	-0.014428	0	0.115144	0.410938	0.571977	-0.0175523	-0.0586135	-0.204561	-0.151074	-0.172619	0	0.270672	0.697382	0.961367	0.262975	0.0380612	0.0845785	0.0681384	0.0384902	0	0.214584	0.772106	1.02529	0.429133	-0.19416	-0.205887	-0.0201627	-0.133821
ZC3H12A	0.788039	2.98e-22	0.101699	1.02527	2.03534	0	-0.177868	0.388543	0.49002	0.16525	0.170561	0.0253718	0.123257	0.0689318	0	-0.288929	0.480481	0.516592	0.107131	0.0591208	0.0568015	-0.112161	-0.0798653	0	-0.310719	0.53865	0.888995	0.424631	0.0823218	0.0509289	0.0621725	0.123939	0	-0.211162	0.858345	1.02527	0.71824	0.31667	0.19139	0.10856	0.0796208
GPBP1	0.223083	9.87e-23	0.978616	1.0224	2.03129	0	0.420583	0.688605	0.367071	-0.022305	0.042847	-0.0527342	0.0259599	0.0985974	0	0.771105	0.845082	0.584941	0.151518	0.0658324	0.00856777	0.123417	0.0260722	0	0.79897	1.01915	0.693554	0.238108	0.111593	0.180263	0.184858	0.0765439	0	1.0224	1.00095	0.823883	0.286712	-0.0247255	0.0173738	-0.07891	-0.0662021
MFSD14A	4.15e-05	1.59e-29	0.239605	1.02088	2.02916	0	0.50287	0.634268	0.190571	-0.0560935	0.0472767	-0.116276	-0.120061	-0.00309043	0	0.758832	0.668965	0.245281	-0.00602824	0.0883237	-0.0455772	-0.0189889	-0.00685706	0	1.02088	0.944963	0.606029	0.241141	0.248129	0.147438	0.091811	0.189218	0	0.959263	0.999129	0.543977	0.0867851	-0.0173799	-0.0356755	-0.111724	-0.119447
AGPAT5	0.802936	4.05e-13	0.915553	1.01995	2.02785	0	-0.0966034	0.588512	0.941136	0.515292	0.304915	-0.035447	0.0304637	-0.00122458	0	-0.418899	0.566498	0.855037	0.523175	0.0671879	0.0755246	-0.105507	-0.0255671	0	-0.298231	0.360709	1.01995	0.846687	0.229559	0.0774635	-0.0592569	-0.247546	0	-0.354698	0.281073	0.842054	0.844151	0.45378	0.53014	0.0864215	-0.088566
PER3	0.336027	5.21e-18	0.245823	1.01957	2.02731	0	0.281883	0.611253	0.437417	-0.407533	-0.155289	0.142744	0.0101355	0.093168	0	0.339487	0.768703	0.394565	-0.0566717	0.168991	-0.00633414	-0.00747636	0.0715825	0	0.429824	0.725603	0.819615	0.260121	-0.147024	0.210768	-0.0659626	-0.262029	0	0.743343	1.01957	0.901085	0.537071	-0.0146261	0.265292	0.161637	0.19371
LOXL1	0.001936	1.19e-21	0.196213	1.01947	2.02717	0	0.687832	0.740478	0.264678	0.0247451	-0.0455989	0.0174768	-0.054097	-0.00235858	0	0.955294	0.792123	0.392195	0.162283	0.0604516	0.00286705	-0.211305	-0.0882396	0	1.01947	0.819279	0.392279	0.0178381	-0.0175444	0.00282419	0.0246358	0.120373	0	0.712036	0.745433	0.367378	0.0398555	-0.0537444	-0.192112	-0.0445027	0.026528
C5orf15	0.000383189	8.04e-23	0.161313	1.01945	2.02714	0	0.102946	0.665153	0.633298	-0.058269	-0.116997	-0.254997	-0.0759997	-0.122453	0	0.193973	0.77067	0.663026	0.0583112	-0.076994	-0.0766568	-0.0810252	0.0794838	0	0.340496	0.989128	1.01945	0.353494	0.0860573	0.0368233	0.0633588	0.124842	0	0.229681	0.876801	0.969522	0.306915	-0.0962404	0.000110769	-0.196825	-0.135743
CCDC146	0.000459927	2.9e-19	0.866709	1.01744	2.02432	0	0.174386	0.523724	0.647374	0.441499	0.571135	0.317629	0.160133	0.154407	0	0.218474	0.54476	0.71382	0.655689	0.497548	0.315741	0.213575	0.137998	0	0.371564	0.666326	0.956645	1.01744	0.965532	0.826228	0.632535	0.349025	0	0.223676	0.405915	0.850084	0.989957	0.685393	0.475622	0.366572	0.192073
IGHMBP2	0.394226	1.39e-20	0.219671	1.01741	2.02428	0	0.603063	0.443135	0.168799	0.0252277	-0.0371222	0.0634041	-0.0699596	-0.11363	0	0.934537	0.849007	0.343322	0.00197827	0.0842973	-0.00825594	0.126909	0.158982	0	1.01741	0.88717	0.63623	0.138687	0.0729015	0.190232	0.0506523	0.0566202	0	1.00592	0.920726	0.52212	0.0464179	0.0760278	0.0324677	-0.0211135	0.0559522
ZNF24	0.000799368	1.37e-29	0.348528	1.01477	2.02058	0	0.626341	0.68342	0.381065	-0.0892512	-0.051363	-0.10885	-0.105622	-0.0610097	0	0.822275	0.661919	0.340103	-0.0466644	-0.166632	-0.130807	-0.0490131	-0.0227879	0	1.01477	0.997398	0.545684	0.202459	0.00185546	0.056818	0.0638819	0.0689755	0	0.96552	0.775156	0.555367	-0.0722374	-0.165133	-0.135711	-0.362329	-0.215904
SLC7A5P2	0.190717	1.63e-19	0.945281	1.01469	2.02047	0	0.396574	0.28431	-0.198393	-0.218677	-0.0868387	-0.173744	-0.217707	-0.071793	0	0.881305	0.79274	0.249489	-0.000999285	-0.0735448	-0.192518	-0.224323	0.0118666	0	0.921165	0.870271	0.094624	-0.364783	-0.381827	-0.25645	-0.219751	-0.188329	0	0.999109	1.01469	0.424427	-0.463623	-0.414667	-0.539746	-0.433259	-0.272194
LOC101927100	0.211338	2.9e-15	0.263701	1.0131	2.01824	0	-0.18633	0.2812	0.540544	-0.0239857	-0.405303	-0.199112	-0.0741909	-0.173646	0	-0.221584	0.427335	0.571438	-0.226075	-0.131803	-0.191983	-0.281345	-0.309204	0	0.15305	0.594005	0.901426	0.115284	0.224474	0.0342395	-0.154076	0.147013	0	0.00497906	0.718215	1.0131	0.555284	-0.0212359	-0.105448	-0.05555	-0.218681
TSHZ3	0.128341	2.65e-23	0.80881	1.01273	2.01772	0	0.552268	0.508368	0.203255	-0.14888	-0.13802	-0.139365	-0.123662	0.0492109	0	0.664453	0.513362	0.244502	-0.110896	-0.0362657	-0.202778	-0.0580741	-0.101494	0	0.939054	0.876955	0.491732	-0.0716898	-0.0439968	-0.147062	-0.0232435	-0.0631249	0	1.00007	1.01273	0.684196	0.0327736	-0.116394	-0.213385	-0.246739	-0.141753
SLC46A3	0.396156	1.66e-14	0.799047	1.01223	2.01702	0	0.50749	-0.131305	-0.518277	-0.333926	0.149497	-0.0280751	-0.000328944	0.201279	0	0.689939	-0.0088124	-0.447554	-0.449673	-0.0481901	-0.122531	-0.121314	-0.0361794	0	1.01223	0.430262	-0.361529	-0.0630282	0.352269	0.194794	0.230808	0.343158	0	0.881047	0.221437	-0.569909	-0.644061	-0.416492	-0.324807	-0.149185	0.0535554
OR56B1	0.404469	8.48e-13	0.520552	1.01149	2.016	0	0.147603	0.517276	0.228487	0.0279483	-0.0986746	-0.135155	-0.0146086	-0.203626	0	0.35566	0.406549	0.149616	0.0655619	-0.110472	-0.0557706	-0.0657013	0.12265	0	0.73515	1.01149	0.663091	0.2619	0.0835792	0.196642	0.0548523	0.0683391	0	0.524763	0.929891	0.622403	0.748634	0.243161	0.340961	0.111199	0.050252
GPR87	0.00402077	4.84e-07	0.371241	1.01061	2.01477	0	0.0814895	-0.195419	-0.197601	-0.133851	-0.430831	-0.398442	-0.399322	-0.0447918	0	0.19782	0.638474	0.0289115	0.148991	-0.0242404	0.189465	0.0419016	-0.207528	0	0.223923	0.530476	-0.1242	-0.0796437	-0.152457	0.0688905	-0.0984093	-0.169405	0	0.899789	1.01061	0.701208	0.567784	0.341897	0.340626	0.324399	-0.0280858
JAK2	0.21558	1.84e-16	0.736711	1.00949	2.0132	0	0.243015	0.625593	0.402547	0.19473	0.0939627	0.0259786	-0.0173082	0.0190699	0	0.458117	0.767317	0.707976	0.387698	0.177978	0.191246	0.305657	0.0335322	0	0.566841	0.881786	0.8364	0.402787	0.263141	0.251541	0.123957	0.0725963	0	0.628076	0.91138	1.00949	0.505445	0.224684	0.21328	0.00496345	-0.0150327
EXOC3L1	0.497884	7.82e-15	0.0502063	1.00839	2.01167	0	0.0490239	0.332563	0.354279	-0.0567294	-0.0236408	-0.0490232	-0.191718	-0.140089	0	0.275978	0.466895	0.240672	0.0233904	-0.084317	-0.177032	-0.316498	-0.159158	0	0.717095	0.830535	0.880586	0.452508	0.538814	0.0726458	0.108029	0.241594	0	0.358133	1.00839	0.746241	0.716322	0.588294	0.219615	0.113064	0.0605841
LTBR	0.0095287	9.76e-20	0.498486	1.0079	2.01099	0	0.780086	0.278846	-0.0539247	-0.312171	-0.0931168	-0.0289972	-0.106027	0.107311	0	0.745302	0.37401	-0.0191498	-0.203199	0.0379288	-0.101648	-0.20148	-0.0507832	0	1.0079	0.543609	0.1999	-0.00693354	0.209581	-0.101904	-0.122657	0.107383	0	0.930974	0.544576	0.0529505	0.0337867	-0.318186	-0.207812	-0.299586	-0.169241
MAGT1	0.246407	1.68e-22	0.00501437	1.00782	2.01087	0	0.0871725	0.66428	0.685777	0.190939	-0.206033	-0.110271	-0.0418008	-0.149565	0	0.0530986	0.579035	0.505316	0.165216	-0.0555529	0.0444494	-0.0208583	0.0122166	0	0.227343	0.744741	0.855194	0.502007	0.0898066	0.223367	0.0765433	0.00148465	0	0.10287	0.513847	1.00782	0.34629	0.10331	0.204679	-0.192679	-0.248331
MIR200C	0.170154	1.16e-10	0.0891114	1.00753	2.01047	0	0.178988	0.451685	0.323556	-0.0270958	-0.0361427	-0.0356517	0.0634976	-0.0823162	0	0.248989	0.657363	0.641716	-0.0172853	0.198594	-0.0696434	-0.371111	0.0228163	0	0.146599	0.711131	0.451551	-0.26854	-0.109691	-0.618588	-0.332914	-0.0817734	0	-0.0823101	1.00753	0.363466	-0.236579	-0.196632	-0.536448	-0.616681	-0.291877
FAM208B	0.0436222	9.87e-25	0.618012	1.00646	2.00898	0	0.312626	0.802448	0.840325	0.276449	0.154726	0.12316	0.119945	0.0779336	0	0.201701	1.00646	0.826967	0.439463	0.161905	0.0815681	0.0948551	0.0902254	0	0.292449	0.927492	0.960488	0.513142	0.286278	0.14155	0.196774	0.0640044	0	0.452941	0.95389	0.995046	0.506687	0.427628	0.132322	0.0571434	-0.0698388
P2RX4	0.209527	4.29e-07	0.0779077	1.00639	2.00888	0	-0.0914178	0.377667	0.189748	0.0574517	0.158505	0.226671	-0.0938576	-0.298687	0	-0.237087	0.192627	0.0647909	-0.38738	-0.124518	-0.180639	-0.465356	-0.287176	0	0.534154	0.994507	0.604696	0.292576	0.23615	0.252401	-0.0204464	-0.0707891	0	0.34518	1.00639	0.789278	0.160043	-0.0948375	0.470462	0.188413	0.00388179
NFE2L2	0.0106862	6.92e-22	0.859851	1.00551	2.00765	0	0.671322	0.446567	0.179055	0.0086238	0.00934973	-0.0317527	-0.0812871	0.17182	0	0.941076	0.52684	0.2689	0.119447	0.130586	0.146428	-0.035231	0.0225892	0	1.00551	0.65811	0.381563	0.223265	0.174901	0.0164303	0.107111	0.13315	0	0.906514	0.719105	0.360343	0.123108	-0.00245326	-0.209275	-0.0776848	-0.0378898
STS	0.625515	5.26e-12	0.102376	1.00295	2.00409	0	0.176752	0.322939	0.4535	0.385599	0.0341147	0.0298663	0.129537	0.117753	0	0.039635	0.407843	0.336932	0.501442	0.176234	0.163179	-0.131417	-0.0425456	0	0.117922	0.349915	0.912537	0.83672	0.441662	0.387816	0.245346	0.27768	0	-0.138771	0.450004	0.850503	1.00295	0.400719	0.194067	0.165543	-0.0941636
PDIA3	0.548217	8.34e-12	0.0596681	1.00284	2.00395	0	-0.181424	0.235598	0.278952	-0.35078	0.0751334	-0.144979	-0.318277	-0.056833	0	0.351678	1.00284	0.551897	0.472925	0.255211	0.313348	0.596756	0.211109	0	-0.279721	0.437417	0.577534	0.0440388	-0.269861	0.0863555	0.120611	-0.189006	0	-0.199362	0.826274	0.957525	0.295232	0.0249798	-0.130956	-0.0177051	-0.125076
LOC105369748	0.00218777	2.26e-14	0.487826	1.00212	2.00293	0	-0.208747	0.23066	0.504053	0.178938	0.0235742	-0.0939895	-0.0836273	-0.162046	0	0.30531	0.871719	0.921954	0.420981	0.653467	0.412725	0.305071	0.311437	0	0.197	0.86524	1.00212	0.56528	0.423841	0.00516208	0.513469	0.506141	0	0.351589	0.615932	0.883535	0.229026	-0.0202512	-0.116364	-0.132528	-0.0356106
LOC101927354	0.000827326	5.97e-14	0.284306	1.00054	2.00075	0	0.499421	1.00054	0.916988	0.578746	0.451328	0.497234	0.0871738	0.228934	0	0.183379	0.76961	0.472752	0.368354	0.270112	0.279638	0.0818826	-0.228706	0	0.271495	0.57253	0.573195	0.405587	0.204722	-0.0288227	0.0746779	0.103795	0	0.707454	0.852105	0.961146	0.782788	0.484969	0.182558	-0.0288742	-0.146845
PSMB10	0.00215293	6.88e-29	0.948555	0.99976	1.99967	0	0.358744	0.883153	0.895438	0.165894	-0.00714686	-0.0032132	-0.0290137	-0.124315	0	0.279089	0.774214	0.702219	0.413373	0.106329	-0.0574817	-0.132066	0.0143996	0	0.385411	0.895681	0.99976	0.623234	0.163873	0.053563	-0.0925841	0.0907169	0	0.419743	0.871272	0.937756	0.712378	0.23702	0.167652	0.018266	-0.0693566
PLAGL1	0.0596017	1.03e-18	0.99859	0.999702	1.99959	0	0.00656592	0.521506	0.394526	0.100806	-0.0811952	-0.192175	-0.0594593	0.0170479	0	0.490429	0.760897	0.485071	0.290473	0.122988	0.0793699	0.0641438	-0.00375892	0	0.469672	0.860992	0.655344	0.319646	0.173133	0.0126049	0.0754401	0.0366504	0	0.568346	0.999702	0.729399	0.425579	0.0245425	-0.11889	0.0353148	-0.170087
IGBP1P1	0.442502	2.71e-09	0.511413	0.998294	1.99764	0	0.279758	0.301144	0.0670236	-0.0288655	0.0654386	-0.0900478	0.0804071	-0.0696604	0	0.694397	0.452627	0.339302	0.221328	-0.126378	0.284523	0.249601	0.255206	0	0.608765	0.856884	0.363616	-0.0208882	0.340092	0.10465	0.250596	0.226022	0	0.998294	0.537353	0.38006	0.0656131	0.0934287	0.158349	-0.0108444	0.0885442
DRAM1	0.416564	3.78e-18	0.219819	0.998179	1.99748	0	0.279324	0.462656	0.618897	-0.0159275	0.189734	0.0241011	-0.00524778	-0.00807598	0	0.227328	0.666162	0.724117	0.283494	0.200872	0.0424104	-0.0803583	-0.0259673	0	0.521943	0.86977	0.998179	0.492039	0.464835	0.402614	0.239921	0.101129	0	0.521646	0.745205	0.959013	0.498948	0.347438	0.1273	-0.135526	-0.205111
PTPN2	0.0959989	4.26e-19	0.726905	0.996017	1.99449	0	0.456355	0.426602	0.184357	0.0216793	0.116921	-0.276015	-0.177398	-0.0258779	0	0.785328	0.805839	0.497854	0.0600519	-0.069248	-0.0558237	-0.191244	0.0624824	0	0.838852	0.971801	0.499417	0.173365	-0.13174	-0.0446751	-0.174011	-0.0551455	0	0.996017	0.933315	0.368856	0.0253757	0.0546427	0.0317004	-0.342613	-0.26294
MIR103A2	0.0382648	3.34e-16	0.335932	0.995632	1.99395	0	0.568435	0.751483	0.352387	-0.0811491	0.0381624	0.044175	-0.0792325	0.0545856	0	0.653327	0.885248	0.602307	0.28324	-0.00737767	-0.0738173	-0.187582	-0.127391	0	0.526085	0.776517	0.74392	0.345212	-0.0366486	0.134667	-0.0090548	-0.132176	0	0.673418	0.837986	0.995632	0.492116	0.0991833	-0.288422	-0.257291	-0.238561
DNAJB11	0.42454	2.44e-12	0.436986	0.995578	1.99388	0	-0.0385312	0.411068	0.284063	-0.185664	-0.202713	-0.172493	-0.13153	-0.136643	0	-0.183778	0.400466	0.59074	-0.0344598	-0.163747	-0.189653	0.0402506	-0.138126	0	-0.153177	0.43212	0.406546	0.0852404	-0.0972106	-0.103694	-0.128097	-0.304873	0	0.0837811	0.780962	0.995578	0.238616	0.0125553	0.10782	-0.0845323	-0.0805868
LOC105375738	0.000219165	5.08e-08	0.000182324	0.994098	1.99183	0	0.693086	0.569797	0.994098	0.512296	0.656407	0.324712	0.386915	0.671266	0	0.309216	0.247341	0.47264	0.310224	0.323897	0.239874	0.472608	0.427237	0	0.516186	0.0108483	0.495455	0.432925	0.165792	-0.169771	0.042063	0.282609	0	0.606438	0.571578	0.610878	0.305858	0.249902	0.115898	0.362507	0.231353
LYPLA1	0.382433	2.19e-19	0.404518	0.993596	1.99114	0	0.35685	0.665166	0.548996	0.0087429	-0.00975443	0.0404003	0.0611915	-0.140301	0	0.380627	0.84996	0.67184	0.259715	0.112363	0.122647	0.100679	0.129587	0	0.679228	0.993596	0.982838	0.541971	0.367785	0.363291	0.217369	0.233512	0	0.460997	0.834728	0.878068	0.589338	0.214539	0.368125	0.130443	0.0198031
LYSMD2	0.117887	6.63e-17	0.932386	0.991922	1.98883	0	0.147936	0.735309	0.574349	0.127809	0.240009	0.129624	-0.0759747	-0.182208	0	0.318645	0.67218	0.627914	0.351486	0.143087	0.00308373	-0.0400416	0.0550258	0	0.477326	0.85283	0.991922	0.659763	0.337775	0.256098	0.195468	0.236835	0	0.445784	0.827633	0.788458	0.768809	0.407429	0.22497	0.111429	-0.0325169
CHMP2B	0.0936366	1.94e-20	0.326887	0.991215	1.98786	0	0.485674	0.596999	0.228898	0.0810038	0.00978112	-0.0519549	0.00505553	-0.0628968	0	0.707232	0.633901	0.214617	0.113035	0.0555183	0.117138	0.0881309	0.095391	0	0.979719	0.991215	0.535612	0.318162	0.243881	0.343095	0.17746	0.140534	0	0.967613	0.875245	0.437169	0.0863146	0.0630419	0.0108725	-0.0367134	-0.0792691
LOC102723766	0.00295619	8.51e-16	0.688704	0.990219	1.98649	0	0.362562	0.800062	0.612948	0.160639	0.329209	-0.109916	-0.184917	0.29448	0	0.580657	0.905919	0.654427	0.410392	0.270849	-0.103106	0.0438296	-0.137704	0	0.602794	0.828369	0.797293	0.314507	0.340426	0.0527077	0.142524	-0.107678	0	0.57467	0.982352	0.990219	0.341509	0.178329	-0.212599	-0.0284721	-0.276628
DEGS1	0.0125325	6.93e-16	0.118144	0.989563	1.98558	0	0.589997	0.537924	0.179484	-0.0675762	0.0742218	-0.0609937	0.142326	-0.136132	0	0.775222	0.52886	0.272749	0.114431	0.253918	0.0962616	0.0725619	0.178746	0	0.989563	0.730402	0.45715	0.379463	0.426333	0.335589	0.175947	0.314303	0	0.720908	0.399516	0.320071	0.140585	0.136658	0.0450996	-0.0938117	-0.175196
LOC441268	0.0344828	8.36e-13	0.708803	0.987266	1.98242	0	-0.103992	0.020557	0.0456638	0.297873	-0.0685513	0.132545	-0.0703173	-0.0433908	0	0.0289626	0.320578	0.318074	0.666177	0.357872	0.341038	0.305555	-0.00213835	0	0.171979	0.59759	0.784883	0.931307	0.687805	0.553232	0.468997	0.354725	0	0.115498	0.812652	0.948292	0.987266	0.533266	0.393196	0.443556	0.291798
BAK1	0.00247686	8.5e-14	0.777095	0.987034	1.98211	0	0.57803	0.800192	0.82941	0.277993	0.299465	0.0736988	0.151894	0.0468167	0	0.217809	0.716791	0.66437	0.540772	0.213384	0.0244255	-0.0822912	-0.101574	0	0.447628	0.817036	0.923803	0.873156	0.600683	0.525041	0.151985	0.172162	0	0.381525	0.776202	0.850719	0.987034	0.484209	0.618928	0.32913	-0.0495361
EFR3A	0.0642098	8.36e-25	0.629916	0.987001	1.98206	0	0.0772764	0.63787	0.649909	0.13577	0.0457783	0.0510303	-0.0597135	0.024714	0	0.0493327	0.719523	0.696204	0.305956	0.0796017	-0.039249	0.0505789	0.0214731	0	0.231839	0.864748	0.888818	0.479694	0.205096	0.106041	0.113724	0.0433518	0	0.17986	0.824851	0.987001	0.591402	0.220977	0.207096	0.0426581	-0.110222
PSMB2	0.00442346	8.07e-14	0.168177	0.985465	1.97995	0	0.151201	0.846661	0.843679	0.480417	-0.102582	0.0212813	0.178777	0.0156046	0	0.0319097	0.91927	0.867198	0.556334	0.0208749	0.229153	-0.23898	0.240713	0	0.00148458	0.820655	0.985465	0.777538	0.252626	0.28527	0.0417544	0.104837	0	-0.377687	0.280357	0.440239	0.278956	-0.195025	0.122503	-0.281156	-0.386864
KIAA0930	0.121841	1.43e-20	0.319328	0.985406	1.97987	0	0.576834	0.789794	0.200992	0.150813	-0.205975	-0.0883472	0.0641521	-0.0986058	0	0.725541	0.572313	-0.0983613	0.0819822	-0.0537464	0.0664161	0.00714208	-0.0569317	0	0.937024	0.710803	0.331577	0.409661	0.129061	0.222942	-0.0266435	0.159441	0	0.985406	0.778857	0.363029	0.232303	-0.0693794	0.41135	0.136433	-0.145754
PLEK	1.77e-05	5.12e-32	0.32579	0.98476	1.97898	0	0.697249	0.689478	0.388964	0.122284	0.0888348	-0.0318259	0.0340101	0.0364637	0	0.791311	0.625823	0.353971	0.204896	0.0899546	0.0482731	-0.0364393	0.0341425	0	0.98476	0.854938	0.666221	0.385415	0.245617	0.236479	0.0973922	0.19843	0	0.871993	0.852242	0.551103	0.30775	0.161599	0.173926	0.00249501	-0.000717583
C18orf25	0.00475918	2.23e-22	0.895372	0.983868	1.97776	0	0.402022	0.883294	0.454722	0.10634	-0.0386975	-0.165237	-0.214447	-0.216951	0	0.494904	0.796693	0.45613	0.208937	-0.127376	-0.229193	-0.119954	-0.0570143	0	0.686047	0.967492	0.721804	0.462925	0.152016	0.173897	0.0541919	0.0049525	0	0.661622	0.983868	0.917167	0.446229	0.20704	0.0350929	-0.226702	-0.261156
ARL13B	0.0738854	6.06e-15	0.606685	0.983123	1.97674	0	0.451039	0.437558	-0.0251923	-0.0611422	0.161979	-0.139751	-0.139696	-0.0352487	0	0.578631	0.363688	0.212114	0.0457327	-0.0599722	0.0585327	-0.161987	-0.0850625	0	0.983123	0.801674	0.524067	0.295563	0.49626	0.174196	-0.0327295	-0.0167871	0	0.744117	0.295103	0.245738	0.103548	-0.152662	-0.119282	-0.450875	-0.211548
SPATA13	0.25084	2.63e-11	0.602676	0.981383	1.97436	0	0.499828	0.409773	0.0167129	-0.157649	0.1275	0.11775	-0.0132059	-0.00196082	0	0.510735	0.289963	0.0337251	-0.0282132	0.178951	0.0628236	-0.150121	-0.0333468	0	0.637546	0.582247	0.438265	0.144931	0.327521	0.364347	0.175648	0.191019	0	0.981383	0.469132	0.312573	0.392388	0.231435	0.255722	0.239653	0.0547599
SELP	0.10975	3.27e-15	0.247697	0.980974	1.9738	0	0.383776	0.703194	0.0780894	-0.11545	-0.262307	-0.261507	-0.11455	-0.118418	0	0.264795	0.780447	0.407124	0.0730229	-0.174839	-0.0509118	-0.128587	-0.0298605	0	0.734847	0.927303	0.651648	0.251824	0.110801	0.0306788	0.0675256	0.438267	0	0.593466	0.980974	0.447122	-0.0582099	-0.0422731	-0.0437698	-0.124442	-0.205893
DNAJC10	0.597613	1.58e-17	0.467007	0.980966	1.97379	0	-0.390867	-0.458241	0.224606	0.558113	0.239489	0.0923597	0.116875	-0.415146	0	-0.481062	-0.380307	0.320441	0.622691	0.232881	0.255071	-0.0550269	-0.113026	0	-0.534093	-0.484353	0.174618	0.980966	0.63893	0.456775	0.302235	-0.165708	0	-0.69102	-0.856472	0.368737	0.875893	0.636306	0.493136	-0.0463379	-0.232436
CISD2	0.599797	9.97e-16	0.0452487	0.979745	1.97212	0	0.348783	0.0906899	-0.310058	0.0163735	-0.0622897	0.0584926	-0.15102	-0.21313	0	0.514744	-0.0303615	-0.396031	-0.161258	-0.147132	-0.164354	0.00226355	-0.114429	0	0.822214	0.25357	-0.369015	0.0322877	0.0494596	0.173456	0.0328488	-0.0322927	0	0.979745	0.130756	-0.479273	-0.0933088	-0.11053	0.12661	0.0227774	-0.147699
ZNF277	0.925538	2.36e-14	0.483539	0.97957	1.97188	0	0.407493	0.909607	0.726327	-0.0182197	0.0838441	-0.0360796	0.197039	0.0516629	0	0.347018	0.66052	0.464813	0.164308	-0.0595378	0.0694233	-0.331734	0.0671203	0	0.7122	0.97957	0.759377	0.415639	0.219888	0.322687	0.0382649	-0.130056	0	0.673593	0.821611	0.745119	0.307851	-0.135084	0.120506	-0.209277	-0.0625792
GIMAP6	0.804709	2.05e-14	0.690911	0.97839	1.97027	0	0.454466	0.394989	-0.0101456	0.243816	-0.236787	0.007909	0.143695	-0.104753	0	0.607665	0.369287	-0.293167	0.13746	-0.256413	0.136205	0.00137371	-0.0801204	0	0.906265	0.951897	0.0228265	0.688095	0.152346	0.307378	-0.13056	0.214796	0	0.942393	0.97839	-0.0494492	0.419201	0.0509614	0.588562	0.281349	-0.254974
ST6GAL1	0.341042	2.95e-14	0.0955115	0.976203	1.96728	0	-0.0553694	0.59475	0.829505	-0.0327916	-0.0184979	-0.0291775	0.233381	-0.148787	0	0.0571622	0.966307	0.976203	0.35841	-0.0213711	0.265008	0.0367441	0.259866	0	0.0136492	0.769498	0.890144	0.529882	0.250056	-0.197988	0.254309	0.106321	0	-0.136163	0.419454	0.590458	0.131309	-0.0949528	0.303136	0.0692545	-0.0909389
LOC105373311	0.00202503	9.47e-12	0.142465	0.973483	1.96358	0	0.212332	0.0790884	-0.227701	-0.14558	-0.518396	-0.221358	-0.295129	-0.18633	0	0.569326	0.362949	-0.000488527	0.397428	0.00835977	0.147114	-0.00710003	0.0645968	0	0.486875	0.43886	0.225323	0.168549	-0.00529987	-0.00205622	-0.140141	-0.0838897	0	0.973483	0.575754	0.139624	0.340676	0.0482605	0.0723654	0.0761159	0.0871639
MVB12A	0.511641	2.19e-10	0.215842	0.971757	1.96123	0	0.151728	0.358452	0.164816	-0.0888116	0.011302	0.115642	-0.00338301	-0.0630714	0	0.210026	0.498843	0.276274	0.0529406	0.0795546	0.146337	-0.0539612	0.0735547	0	0.747933	0.679615	0.491924	0.286542	0.212029	0.197104	0.106543	0.133026	0	0.592957	0.971757	0.687488	0.661571	-0.133033	0.0561095	0.0822889	0.0978852
NUP62	0.946006	1.25e-16	0.707637	0.969487	1.95814	0	-0.198925	0.313869	0.533064	-0.0723972	-0.269879	-0.168839	-0.188195	-0.0379188	0	-0.0859963	0.590846	0.626837	-0.0636228	-0.126992	-0.0945292	-0.218898	-0.0525826	0	-0.0105796	0.700224	0.924635	0.267547	-0.0462013	0.0234062	-0.190076	-0.163002	0	-0.105573	0.906208	0.969487	0.444689	-0.198394	-0.0300352	-0.0795125	-0.290439
GIMAP4	0.037451	1.57e-25	0.656798	0.968515	1.95683	0	0.661585	0.756159	0.411729	0.138698	-0.025453	0.151794	0.124789	0.0444936	0	0.68928	0.594943	0.319815	0.228241	-0.0791903	0.0637578	0.00922367	0.0590936	0	0.88655	0.869993	0.561934	0.409329	0.0641374	0.123476	0.0949852	0.16769	0	0.968515	0.861648	0.505797	0.382222	0.103553	0.177323	0.124624	0.110465
SELENOI	0.456249	7.82e-12	0.089577	0.968187	1.95638	0	0.365939	0.437576	0.183771	-0.184744	-0.126082	-0.14561	0.0422619	-0.217501	0	0.380212	0.846264	0.523417	0.276673	-0.105272	0.246839	0.0339453	0.340748	0	0.433648	0.577316	0.499737	0.0722703	-0.0412192	0.0235447	0.0273661	-0.0458031	0	0.630151	0.968187	0.524307	0.4005	0.281334	0.241726	0.157053	-0.0581962
CREBRF	0.00275007	4.71e-27	0.156975	0.96798	1.9561	0	0.729066	0.757674	0.483139	-0.0866702	0.16391	0.00614802	0.0650237	0.104236	0	0.797527	0.728354	0.46578	0.102651	-0.0410007	-0.11489	0.0128177	0.0621255	0	0.96798	0.920188	0.633329	0.131414	0.0460135	-0.0487603	0.0837358	0.129956	0	0.850492	0.813607	0.52156	0.0494229	-0.174243	-0.31917	-0.268505	-0.347464
LOC105374836	0.59188	6.4e-08	0.614691	0.967532	1.95549	0	0.967532	0.937622	0.771895	0.915589	0.463214	0.261848	0.733675	0.521592	0	0.395228	0.357369	0.910193	0.0486603	-0.240266	0.0831515	-0.0960782	-0.0721768	0	0.293708	0.596491	0.434577	-0.0812227	-0.00814366	-0.0529152	-0.463166	-0.172523	0	0.339854	0.674378	0.546292	0.216701	0.124387	0.243289	-0.109522	0.310944
LGALS9	0.000374191	6.05e-19	0.176415	0.967174	1.95501	0	0.157872	0.470536	0.384074	0.276917	0.14922	-0.00458491	-0.0957249	-0.100423	0	0.54191	0.749744	0.773623	0.584191	0.517999	0.213659	-0.126883	0.145288	0	0.589404	0.967174	0.952319	0.80269	0.584219	0.308018	0.0791042	0.262584	0	0.505017	0.862455	0.748395	0.797309	0.0825897	0.113331	-0.155584	-0.25111
SCRN3	0.0835085	7.32e-13	0.64024	0.966788	1.95448	0	0.374323	0.573024	0.233154	-0.180254	-0.0940191	0.0324113	-0.0849962	0.107811	0	0.532482	0.738823	0.176038	0.22273	-0.0984412	-0.0519823	-0.0599502	0.108871	0	0.839273	0.966788	0.667267	0.534028	0.2767	0.40255	0.496718	0.40213	0	0.816607	0.811594	0.446335	0.311411	-0.0348125	0.136814	-0.0420928	0.149306
LOC100507445	0.227089	3.92e-11	0.665561	0.966071	1.95351	0	0.382813	0.593778	0.457621	0.167658	-0.0522724	0.00201047	0.132004	0.123561	0	0.218324	0.461642	0.325041	0.0664423	0.0895319	0.0899071	-0.12738	-0.0542524	0	0.263125	0.870433	0.32137	-0.0727219	-0.0540396	-0.0831614	-0.127461	-0.239157	0	0.330322	0.966071	0.620775	0.382358	0.44651	0.23111	0.270219	0.313671
TNFAIP3	0.170146	2e-14	0.736147	0.96583	1.95319	0	-0.58233	-0.0898252	0.136294	0.0207521	-0.559306	-0.228619	-0.386436	-0.280683	0	-0.307581	0.277789	0.198517	0.360281	-0.230535	0.111859	-0.0556579	-0.00288387	0	0.0621492	0.498523	0.96583	0.956736	0.161503	0.505947	0.231945	0.294196	0	-0.152292	0.509665	0.861998	0.849363	-0.0767568	0.217814	0.123675	-0.11117
PLGRKT	0.000406551	2.83e-19	0.00756034	0.965776	1.95311	0	0.587515	0.525566	0.207501	-0.319191	0.143794	-0.0878937	0.0636595	-0.0432385	0	0.619333	0.635739	0.309536	0.0123232	0.0387028	0.115203	0.116757	-0.0537583	0	0.838395	0.965776	0.461738	0.0620822	0.00187948	-0.0131465	0.0492557	-0.024384	0	0.672426	0.678794	0.349745	-0.337125	-0.241501	-0.123529	-0.149406	-0.182664
MIR331	0.0361837	5.26e-18	0.0160971	0.964289	1.9511	0	0.434067	0.964289	0.88035	0.0429269	0.241621	0.109882	0.194863	0.0727094	0	0.823669	0.824578	0.894393	0.379822	0.257903	0.302963	0.0785972	0.105043	0	0.745221	0.867503	0.945406	0.588694	0.238933	0.167837	0.095939	0.319467	0	0.527314	0.766943	0.581748	0.357509	0.266904	0.0519209	-0.140343	0.0352079
MIR1256	0.068521	2.47e-14	0.807187	0.963675	1.95027	0	0.403622	0.690067	0.259915	0.268792	-0.0726191	0.0268662	0.00673636	-0.0276254	0	0.963675	0.760049	0.262831	0.256222	0.0696174	0.0582783	0.0291692	-0.0190247	0	0.962713	0.79675	0.491006	0.114524	0.237724	0.221775	0.068602	-0.088511	0	0.933121	0.411214	0.208928	-0.190472	-0.236732	-0.337609	-0.228869	-0.263778
PKN2-AS1	0.421739	1.08e-16	0.691715	0.962832	1.94913	0	0.108917	0.459018	0.604311	0.102771	-0.0369343	0.139974	0.0193912	0.0527426	0	0.198439	0.754733	0.793713	0.296095	0.253935	0.0619173	0.0620665	0.177518	0	0.0323364	0.523767	0.847282	-0.0640549	-0.0959716	-0.394885	-0.191392	-0.0820096	0	0.0281056	0.876587	0.962832	0.554438	0.18349	-0.207692	0.113886	0.145541
GLRX	0.173735	1.97e-15	0.976372	0.962064	1.94809	0	0.14972	0.674182	0.568392	0.357622	0.332645	0.182992	0.105378	0.13295	0	0.180053	0.478416	0.457141	0.192289	0.149683	0.0581759	-0.0762746	-0.0898822	0	0.481124	0.962064	0.912168	0.567675	0.463928	0.354408	0.347255	0.182539	0	0.606935	0.744604	0.920164	0.476789	0.327224	0.257874	0.147843	-0.13998
CCNL1	0.00425295	3.35e-24	0.525779	0.960502	1.94599	0	0.61532	0.511595	0.0945222	-0.108725	-0.0672318	-0.0950238	-0.21414	0.0677634	0	0.960502	0.638763	0.155272	0.0726715	0.133978	0.00112847	0.0749129	0.0471018	0	0.74606	0.516301	0.231455	-0.157814	-0.070206	-0.208283	-0.142689	-0.170434	0	0.892594	0.772724	0.525917	-0.121212	-0.0931467	-0.348448	-0.280038	-0.108032
ZNF438	0.0030533	8.27e-18	0.317314	0.96037	1.94581	0	0.31723	0.800457	0.81386	0.128775	0.303169	-0.0431672	-0.0717821	0.0396848	0	0.359563	0.663242	0.554985	0.285604	0.350337	0.0661272	-0.155568	-0.165446	0	0.521744	0.845436	0.96037	0.812152	0.712845	0.430666	0.154913	0.186851	0	0.575263	0.814549	0.833814	0.718604	0.242161	0.085511	0.0155882	0.0309962
RHOQ	0.089065	2.75e-26	0.891396	0.956565	1.94068	0	0.369425	0.585405	0.327583	0.167038	-0.133145	-0.079972	-0.02217	-0.0233395	0	0.665682	0.633108	0.445453	0.153997	-0.171701	-0.0729086	-0.0212116	0.0183706	0	0.939719	0.954762	0.687227	0.362585	-0.0328422	0.0136504	0.0341341	0.0596896	0	0.956565	0.857607	0.659643	0.274798	-0.0975015	-0.0690425	-0.191415	-0.0953903
SMIM14	0.00470114	8.68e-16	0.378961	0.956271	1.94029	0	0.113547	0.599576	0.483113	0.209366	0.230693	-0.117618	0.0430967	-0.0508174	0	0.24611	0.393178	0.574337	0.143409	-0.0267112	0.0590985	0.0275019	-0.0111675	0	0.478022	0.844181	0.956271	0.672759	0.536563	0.464859	0.176275	0.264939	0	0.194807	0.512808	0.781804	0.618355	0.381502	0.22508	0.0206986	-0.0997187
NDUFA9	0.782845	1.58e-15	0.663592	0.956195	1.94019	0	0.221597	0.782759	0.68201	0.311491	-0.0314791	0.0398862	0.106272	-0.118118	0	0.1238	0.680285	0.629405	0.25853	-0.0145761	0.0439312	0.0845569	-0.0197254	0	0.301686	0.904601	0.956195	0.714365	0.236621	0.180167	0.114736	0.186628	0	0.300603	0.905739	0.913826	0.525155	-0.0612281	0.389635	-0.17116	-0.0172664
MIR4802	0.305136	1.09e-07	0.520817	0.953803	1.93697	0	0.0531641	0.0803411	0.00325559	-0.308004	0.305953	-0.197124	-0.38925	0.0879147	0	0.953803	0.783857	0.315037	0.441393	0.496857	-0.108299	0.218701	0.0125605	0	0.783098	0.343306	0.0669248	-0.349776	0.211236	-0.186746	0.107152	-0.396447	0	0.891989	0.716247	0.578069	-0.223001	0.103401	-0.853961	-0.180003	-0.51501
LOC101930151	0.0133224	8.58e-20	0.754024	0.952498	1.93522	0	0.182893	0.0743131	-0.00963138	-0.335561	-0.25106	-0.164359	-0.127163	-0.164419	0	0.437015	0.561908	0.223168	-0.0169486	-0.11035	-0.0222585	-0.10011	0.000599295	0	0.575624	0.781887	0.567155	0.0298283	0.292308	-0.0226515	0.0680334	0.0855693	0	0.438874	0.952498	0.529396	-0.102357	-0.100233	-0.271505	-0.243186	-0.143535
LOC102724009	0.0304985	9.5e-17	0.143202	0.952	1.93455	0	0.55338	0.439069	0.151035	0.239667	0.18276	0.206246	0.0663468	0.0859979	0	0.541389	0.493957	0.229575	0.144305	0.0751016	0.0664329	0.340555	0.0192048	0	0.657233	0.645223	0.0238389	-0.0846284	-0.190826	-0.0547387	-0.251123	-0.201858	0	0.952	0.790824	0.0689731	0.0977369	-0.0846754	-0.0191978	0.11021	0.100291
IFI30	0.000518356	5.29e-22	0.931957	0.951186	1.93346	0	0.382979	0.712787	0.670113	0.137079	-0.0979333	-0.0527383	-0.101502	-0.247613	0	0.527124	0.797879	0.670741	0.29033	0.133238	0.0236353	-0.0464495	0.0102343	0	0.633764	0.917575	0.951186	0.599337	0.35956	0.213233	-0.025736	0.186508	0	0.588526	0.93568	0.800468	0.490409	0.110307	0.309076	-0.00863043	-0.0169865
NBEAL2	0.00200095	5.12e-24	0.87974	0.951066	1.9333	0	0.358526	0.557201	0.198385	-0.152195	-0.0430678	-0.11157	-0.0580331	-0.00655676	0	0.523864	0.601047	0.203201	-0.0562328	-0.0394829	-0.0639297	-0.167331	-0.126177	0	0.657278	0.733512	0.399076	-0.0957933	0.0685729	-0.0529258	-0.113269	-0.0268884	0	0.675413	0.951066	0.396777	0.134247	-0.0862778	-0.184387	-0.0458956	-0.166467
FGF13	0.000710437	4.5e-14	0.292711	0.949887	1.93172	0	-0.113929	0.31089	0.386881	0.069766	-0.0855907	-0.195227	0.00463484	-0.232027	0	0.0953315	0.348487	0.2876	0.0465873	0.151599	0.0710826	0.0551211	-0.242989	0	0.522412	0.735247	0.949887	0.0237391	0.20941	0.141364	0.0403175	0.130365	0	0.419501	0.769301	0.805863	0.261618	0.237125	0.0352311	0.253494	0.22525
C6orf222	0.00661325	1.8e-13	0.00345578	0.94935	1.931	0	0.246488	0.64509	0.173374	0.0655542	0.173336	0.0430117	0.131948	0.0177517	0	0.431154	0.490057	0.548018	-0.168058	0.0556158	-0.21661	-0.0809914	-0.0311052	0	0.44806	0.94935	0.707015	0.139215	0.226944	0.0442469	0.172795	0.0661037	0	0.353636	0.733277	0.465139	0.263008	0.0938104	0.0716366	0.238089	-0.138795
JPX	0.671101	4.76e-13	0.55028	0.948524	1.9299	0	0.0900576	0.329744	0.380633	0.0400696	0.224056	0.0394162	0.0508625	0.0407302	0	0.0319944	0.582395	0.606823	0.432389	0.42563	0.210885	0.0698857	0.164915	0	0.0706914	0.404012	0.622005	0.385563	0.504455	0.107981	0.15761	0.191739	0	0.0959716	0.628871	0.948524	0.550017	0.620017	0.228825	0.255143	0.0976952
LGALS9B	0.00252836	5.41e-15	0.0341124	0.948014	1.92922	0	0.17361	0.681458	0.483519	0.185098	0.1773	0.149114	-0.0239067	0.0578391	0	0.360813	0.550504	0.465145	0.431729	0.195392	0.132683	-0.119481	-0.0950112	0	0.652943	0.948014	0.886109	0.683665	0.416552	0.341121	0.111189	0.279701	0	0.48874	0.821138	0.72676	0.575523	0.0716442	0.217294	0.0726672	-0.0954067
GLS	0.060325	3.81e-26	0.515673	0.947939	1.92911	0	0.555582	0.876691	0.406016	-0.0578156	-0.0327039	-0.0961462	-0.120103	-0.197065	0	0.557338	0.717168	0.491339	-0.0736153	-0.18856	-0.194101	0.0481475	-0.0738174	0	0.668551	0.947939	0.507414	0.00138076	-0.214886	-0.207359	-0.0599333	-0.0667919	0	0.660711	0.933402	0.560054	0.147605	-0.0829752	-0.254937	-0.471637	-0.367397
UBR5	0.0527771	1.01e-19	0.977222	0.947758	1.92887	0	-0.148167	0.347969	0.16549	-0.0960365	-0.102943	-0.141213	-0.178195	-0.104485	0	0.223879	0.63026	0.53138	0.143465	-0.0453237	-0.0899152	0.0994563	0.0325062	0	0.275071	0.723616	0.562292	-0.00400993	-0.145468	-0.156061	0.0143007	-0.131487	0	0.526156	0.947758	0.741555	0.224745	-0.0172812	-0.138577	-0.186459	-0.105306
RSBN1	0.0267921	1.12e-15	0.902108	0.947112	1.92801	0	0.382704	-0.0951049	-0.460652	-0.0246844	-0.0378877	-0.0885317	-0.10362	0.0568966	0	0.499752	-0.191122	-0.417981	-0.104806	-0.0989075	0.0850384	-0.0693882	-0.0799012	0	0.768895	0.0297404	-0.446437	0.0459172	0.170512	0.248793	0.119636	-0.111291	0	0.947112	-0.052764	-0.593251	0.00990479	-0.0194978	0.151068	0.100207	-0.152603
IL10RB	0.0136072	4.77e-24	0.276522	0.945883	1.92637	0	0.652523	0.474011	0.0327441	-0.182878	-0.0805537	-0.134579	-0.0593091	-0.0238961	0	0.694278	0.2924	-0.0170932	-0.192305	-0.0519157	-0.16337	-0.115584	-0.0944054	0	0.945883	0.550337	0.215451	-0.00177027	0.0303644	0.0491004	-0.076108	0.144703	0	0.934128	0.563839	0.184466	-0.190399	-0.0844192	-0.0352109	-0.0502011	-0.0908662
RPS27A	0.0527813	4.83e-10	0.550969	0.945006	1.9252	0	0.55606	0.0169922	-0.134753	-0.103734	0.0494861	-0.0471822	-0.0668139	-0.10212	0	0.945006	0.805213	0.350759	0.11114	0.135908	-0.0801474	-0.251376	0.305323	0	0.869317	0.663089	0.394818	0.350969	0.18862	0.0775557	0.045546	-0.126542	0	0.903578	0.543507	0.336299	0.0791477	-0.16221	0.217565	-0.0786973	-0.145682
LOC105374779	0.298327	2.41e-17	0.814957	0.94413	1.92403	0	0.198665	0.434384	0.281884	-0.0751423	0.148715	0.0187049	-0.322456	0.0596804	0	0.638195	0.68688	0.515404	0.200085	0.261593	0.117629	0.137167	0.039783	0	0.626478	0.665018	0.691378	0.0372939	0.0807199	-0.162819	-0.00688524	-0.110855	0	0.748787	0.94413	0.801853	0.298225	0.251114	-0.275694	-0.02855	-0.0970181
STAT5A	0.265152	1.3e-22	0.340559	0.943928	1.92376	0	0.687861	0.546948	0.26433	-0.0132376	-0.0528953	-0.0276688	0.0136762	-0.0648599	0	0.586631	0.413202	0.028892	-0.0408917	-0.0816321	-0.140762	-0.26374	-0.145637	0	0.848809	0.755882	0.351757	0.231269	0.221493	0.0230737	-0.0355997	0.113361	0	0.943928	0.858356	0.482378	0.356694	-0.00813258	0.0103252	-0.108471	0.0211462
ELMO2	0.168378	9.45e-09	0.93625	0.94271	1.92214	0	0.0935476	0.404098	0.0130734	0.0103397	-0.187771	-0.102777	-0.0487359	0.0335945	0	0.163787	0.432658	-0.0831424	0.140313	0.00917416	-0.00321908	-0.0888205	-0.0121296	0	0.526577	0.851002	0.504411	0.471621	0.25967	0.433277	0.178873	0.287775	0	0.404306	0.94271	0.544171	0.374342	-0.0285017	0.217235	0.0664217	-0.125477
FCGR3B	0.00100109	8.96e-15	0.844615	0.941939	1.92111	0	0.409025	0.583108	0.624618	0.324295	0.332432	0.150013	0.0640139	0.0269495	0	0.385388	0.63505	0.589074	0.488049	0.48717	0.172252	-0.0659931	0.100899	0	0.461281	0.746568	0.788825	0.634013	0.595402	0.313909	0.20718	0.298531	0	0.564657	0.709296	0.941939	0.707259	0.635087	0.378329	0.257123	0.10385
FAR2	0.0171799	4.03e-21	0.0239454	0.940638	1.91938	0	0.0785744	0.506147	0.280101	-0.118044	0.0575102	-0.0857723	-0.199895	-0.0861151	0	0.397613	0.846543	0.575645	0.153921	-0.0236081	-0.0718111	0.0403962	0.0567639	0	0.436177	0.940638	0.593215	0.0609858	-0.0409764	-0.122208	0.156414	-0.0341304	0	0.498909	0.851143	0.462784	-0.0217342	-0.102944	-0.288704	-0.165691	-0.202699
ERP44	0.00744943	6.82e-25	0.0651969	0.940604	1.91933	0	-0.0380431	0.482476	0.540388	0.0681436	0.0734935	-0.0382041	0.00751844	0.0333559	0	0.106168	0.530855	0.542757	0.295339	0.116229	0.0528697	0.0174805	-0.0142883	0	0.226808	0.726346	0.940604	0.641711	0.374776	0.408177	0.295192	0.261215	0	0.00646683	0.493083	0.762767	0.469964	0.118373	0.193897	-0.0880626	-0.156909
POMP	0.00217937	2.19e-23	0.378177	0.940246	1.91886	0	0.52582	0.828537	0.442791	-0.117918	-0.057651	-0.12689	-0.00130311	-0.0575917	0	0.6561	0.683963	0.415875	0.0528685	0.0411466	-0.0879735	-0.0881528	0.00180489	0	0.845626	0.940246	0.66804	0.216288	0.0603777	0.0105316	-0.0308285	0.141274	0	0.830397	0.816147	0.654531	0.155523	0.0122716	-0.0473403	-0.217613	-0.146109
PLBD1-AS1	0.0372042	1.61e-20	0.689541	0.939667	1.91809	0	0.578528	0.475437	-0.134466	-0.0772284	-0.0903285	-0.0667646	0.0212624	-0.110307	0	0.841092	0.693086	-0.0582881	-0.204896	-0.228194	-0.190779	-0.0440039	-0.103245	0	0.836962	0.79883	0.279652	-0.241387	-0.273208	-0.21092	0.0227295	0.0470516	0	0.939667	0.937897	0.267874	0.01175	-0.301016	-0.39358	-0.115955	-0.0628801
MIR3198-1	0.215001	2.91e-13	0.645866	0.938865	1.91702	0	-0.344225	0.511502	0.522154	0.108743	0.363339	-0.121944	-0.0925896	0.303433	0	-0.0705445	0.799972	0.563084	0.208039	0.423885	-0.0942131	0.22307	0.13792	0	-0.472946	0.392538	0.526844	-0.202138	0.0764817	-0.198136	0.154593	-0.0683875	0	-0.354266	0.836061	0.938865	0.114772	0.120808	-0.487431	-0.0137566	-0.174529
LOC105371252	0.942559	9.23e-18	0.937594	0.938038	1.91592	0	0.35691	0.500669	0.322667	0.0516574	0.155164	0.0968405	0.0830444	0.132871	0	0.40859	0.617067	0.479818	0.233088	0.261518	0.101818	0.222193	0.175188	0	0.14403	0.339587	0.241936	-0.206678	-0.174331	-0.298701	-0.188236	-0.317951	0	0.431166	0.938038	0.573475	0.210148	0.202366	-0.0850389	-0.133824	-0.0723619
KLF4	0.0117909	3.98e-14	0.528737	0.937216	1.91483	0	0.508367	0.469992	0.143251	0.00526101	0.100703	-0.0291119	0.0125555	-0.0911377	0	0.937216	0.726838	0.349413	0.129827	0.168263	0.157402	0.204047	0.232787	0	0.586018	0.453919	0.220726	0.0586333	-0.0904847	-0.341256	-0.408263	-0.148154	0	0.630849	0.890911	0.40862	0.354404	-0.144629	0.112449	-0.0549881	0.0450546
ZCCHC10	0.0083361	4.35e-15	0.000460152	0.937015	1.91456	0	0.454661	0.347027	-0.101012	-0.16957	-0.0744292	0.0504725	0.112596	-0.310681	0	0.457588	0.338371	0.0759241	-0.143049	-0.285097	-0.162961	-0.130746	-0.0196449	0	0.801326	0.861558	0.372514	0.289174	0.119544	0.295738	0.0967937	0.15919	0	0.937015	0.727787	0.564675	0.0665985	0.0408515	0.258179	-0.0460591	0.00813341
CSF1	0.273862	4.5e-16	0.341642	0.936383	1.91372	0	0.763441	0.345814	-0.182146	0.00551037	-0.11633	0.056687	0.147258	0.0215425	0	0.618611	-0.15457	-0.468475	-0.510069	0.0129084	-0.145111	-0.0766215	-0.12289	0	0.564784	0.00104087	-0.529373	-0.656261	-0.0238871	-0.263397	-0.375893	-0.107509	0	0.936383	0.136525	-0.457963	-0.328259	-0.0799612	0.104185	-0.00892828	0.0957544
LOC100506860	0.138854	8.73e-11	0.896407	0.934113	1.91072	0	0.390798	0.212882	-0.0981896	0.115669	-0.215209	-0.135396	-0.0771679	-0.13583	0	0.934113	0.436393	-0.0887335	0.150635	-0.307813	-0.0679108	0.082478	-0.0930688	0	0.59146	0.459062	0.0709827	-0.0708377	-0.504696	-0.37277	-0.273105	-0.427153	0	0.683369	0.688231	0.239175	0.00182747	-0.43445	-0.278016	-0.430998	-0.511117
N4BP2L2-IT2	0.0383159	1.69e-12	0.553891	0.93402	1.91059	0	-0.181069	0.327863	0.421436	0.155858	0.144167	-0.0635331	-0.285798	0.0892291	0	0.341038	0.781283	0.738162	0.561851	0.499289	0.195491	0.334826	0.134525	0	0.133352	0.603476	0.540386	0.0761658	0.167051	0.0113849	0.156685	-0.232888	0	0.198448	0.784059	0.93402	0.291843	0.260756	-0.325617	0.0821895	-0.253968
TMEM252	0.00210852	3.15e-13	0.24004	0.933736	1.91022	0	0.532197	0.491518	0.484435	0.341353	0.494217	0.31499	0.0456487	0.233167	0	0.463296	0.37727	0.530377	0.34345	0.179381	0.0895974	-0.0385339	-0.0597721	0	0.438882	0.707635	0.754081	0.454528	0.475845	-0.056352	0.0473637	0.269228	0	0.628505	0.705409	0.933736	0.588009	0.498576	0.0488685	0.0634525	0.14952
MAN1A1	0.000102034	2.75e-24	0.2004	0.933677	1.91014	0	0.334787	0.822785	0.502363	-0.294958	0.103635	-0.19236	-0.0053278	-0.0561807	0	0.48705	0.79568	0.584752	-0.165484	-0.110659	-0.277729	-0.140646	-0.0361196	0	0.5672	0.933677	0.658733	0.035895	0.089186	-0.284665	-0.0811551	0.0974029	0	0.439693	0.671466	0.513095	-0.0503907	-0.270949	-0.503574	-0.436311	-0.335225
VWA3B	0.741299	3.88e-10	0.262239	0.930793	1.90632	0	-0.0919236	0.382977	0.435801	-0.0472387	-0.116166	0.0746333	0.157185	0.189616	0	0.116744	0.331515	0.629954	0.194971	0.0324913	0.117169	0.0817516	0.238278	0	0.272689	0.459997	0.930793	0.0951033	0.137527	0.00648619	0.071853	-0.00837164	0	0.00701938	0.368278	0.574394	0.149293	-0.182064	-0.357876	-0.430546	-0.139656
SMG1P5	0.284213	2.74e-14	0.647967	0.928131	1.90281	0	0.218671	0.276967	0.0347718	0.114271	0.0904712	-0.0690396	-0.10965	0.156092	0	0.464988	0.678771	0.20169	0.157845	0.0349769	0.063934	0.128106	0.143222	0	0.552867	0.664357	0.213365	-0.235021	-0.105098	-0.086559	-0.00717177	-0.167092	0	0.750296	0.928131	0.577231	-0.141917	0.169225	-0.119381	0.0567473	-0.18797
LOC100131190	0.0288786	9.67e-13	0.163805	0.927854	1.90244	0	0.360819	0.241463	0.149951	0.000672566	0.145094	0.00785569	-0.157799	0.254616	0	0.697423	0.484199	0.248206	0.336102	0.257968	-0.0258792	0.00565569	0.179822	0	0.689468	0.535241	0.378638	0.368473	0.27678	0.138919	0.181531	0.141027	0	0.737152	0.927854	0.689388	0.348242	0.117946	-0.159617	-0.163769	-0.171759
P2RX2	0.0351572	9.3e-13	0.00772302	0.927304	1.90172	0	0.237027	0.230079	0.212469	-0.0848824	-0.0996254	0.0647925	0.0491134	0.154933	0	0.747532	0.593153	0.495212	0.334511	0.257871	0.148704	0.342973	0.233063	0	0.805114	0.760659	0.741675	0.368307	0.275178	0.386326	0.105023	0.252988	0	0.927304	0.799436	0.582263	0.240988	0.30342	0.193218	0.136354	0.259119
NDC80	0.158361	7.83e-12	0.737966	0.927139	1.9015	0	0.869242	0.808483	0.139867	-0.15251	-0.155321	0.0106892	-0.101428	-0.199252	0	0.568714	0.483383	0.180856	0.0917582	-0.247738	-0.260955	-0.0551393	-0.0280864	0	0.927139	0.843134	0.46049	0.42735	0.301105	0.314893	0.369072	0.446661	0	0.708127	0.239306	0.327251	0.468905	0.0178648	-0.0847303	0.0619397	0.143338
LOC100294362	0.00925389	1.5e-18	0.84022	0.926152	1.9002	0	0.452923	0.570166	0.356516	0.303909	0.166077	0.0266173	0.0348033	0.00217694	0	0.55232	0.488567	0.426966	0.167913	0.102316	0.107128	0.11436	0.0990185	0	0.517129	0.764968	0.459968	0.153203	0.0198121	-0.0558932	-0.0110556	-0.0377999	0	0.724529	0.926152	0.666034	0.545205	0.231191	0.0282006	0.11361	0.0178739
RBBP6	0.000685522	4.74e-22	0.772713	0.925928	1.89991	0	0.0277854	0.488617	0.43962	-0.169205	-0.0896509	-0.210611	-0.102751	0.0319567	0	0.348949	0.600833	0.478102	0.0411736	0.0892322	-0.153573	-0.197168	-0.0854666	0	0.444041	0.925928	0.851115	0.322554	0.177931	0.0726542	0.0427153	0.134357	0	0.486559	0.852101	0.759106	0.389009	-0.186079	-0.243812	-0.122512	-0.245657
TMEM2	0.0334857	1.74e-22	0.847587	0.924191	1.89762	0	0.421371	0.0737454	-0.363776	-0.0887645	-0.0304024	0.0360268	-0.120407	-0.09301	0	0.599743	0.116881	-0.458529	-0.0961976	-0.0565606	-0.0754017	-0.0434278	-0.0443538	0	0.922017	0.309328	-0.334891	-0.0734843	0.0113879	0.0123585	0.0390455	-0.0236315	0	0.924191	0.474632	-0.467871	-0.196274	-0.0567468	0.0267487	-0.0813152	-0.215533
PPARD	0.323446	1.88e-11	0.456417	0.923304	1.89645	0	0.159568	-0.134203	-0.326228	-0.13283	0.0717321	-0.221002	0.0134943	0.14912	0	0.427719	-0.152499	-0.270861	-0.0731806	0.145069	-0.0723421	-0.100262	-0.0109142	0	0.831879	0.148462	-0.253878	-0.0232234	0.152301	0.174677	0.130494	0.0741537	0	0.923304	0.349799	-0.359967	-0.211663	-0.0763711	-0.0536146	0.0664145	-0.109946
CYLD	7.22e-05	2.64e-36	0.746876	0.922931	1.89596	0	0.540226	0.710141	0.4954	0.153841	-0.0147256	-0.051697	-0.0317252	-0.0139659	0	0.710718	0.705724	0.515478	0.17725	0.0692279	-0.112247	0.0237074	0.0200704	0	0.7548	0.922931	0.681026	0.158187	-0.0159175	-0.0424666	0.0138956	0.0636814	0	0.65955	0.853893	0.694012	0.147875	-0.0307957	-0.194383	-0.229298	-0.21804
NCOA7-AS1	0.237239	7.85e-07	0.958217	0.920534	1.89282	0	0.230077	0.157758	0.302832	-0.0707786	0.239982	0.160528	0.0858026	0.185357	0	0.214613	0.407969	-0.0218486	0.214315	-0.0335228	-0.226143	0.137689	-0.144022	0	0.659579	0.626071	0.585385	0.0864342	0.0573861	0.38753	0.146866	0.0692403	0	0.920534	0.740408	0.216172	0.161995	0.120717	0.314986	-0.061722	0.0874357
SNORD1B	0.703882	7.96e-11	0.346253	0.920419	1.89267	0	0.767882	0.582341	0.31812	0.0657692	0.448893	0.145392	0.0688331	0.378075	0	0.920419	0.780347	0.286525	0.0061454	0.10382	-0.109312	-0.0083556	0.131737	0	0.445867	0.728331	0.257591	-0.0433071	-0.0519467	0.04692	-0.280604	0.292683	0	0.636322	0.360991	0.335793	-0.352786	-0.548453	-0.203639	-0.348954	-0.146358
LOC105377584	0.57987	1.32e-17	0.570176	0.920387	1.89262	0	0.415224	0.552996	0.456914	0.102958	0.0873352	0.105914	0.286425	0.0978773	0	0.23555	0.454344	0.525599	0.135309	-0.0636648	-0.0755618	-0.0287834	0.0384071	0	0.671018	0.794587	0.684403	0.230573	-0.049187	0.133697	0.0251864	0.0961765	0	0.920387	0.857215	0.72484	0.130417	0.16787	0.155941	0.149266	0.0990799
PSMB4	0.00460051	4.47e-27	0.0443684	0.919454	1.8914	0	0.318736	0.89986	0.654006	-0.0960815	-0.0931656	-0.13956	-0.00891677	-0.101616	0	0.270905	0.790989	0.614713	-0.0304503	-0.207484	-0.162107	-0.0879329	0.0503526	0	0.43238	0.919454	0.915475	0.114138	-0.257758	-0.0925161	-0.166794	0.0318342	0	0.443672	0.918699	0.851374	0.254079	-0.287305	-0.256266	-0.39832	-0.232383
C20orf24	0.0115982	4.79e-16	0.0646929	0.919078	1.89091	0	0.454489	0.0466936	0.320762	-0.190955	-0.215655	-0.159709	-0.0280709	-0.192426	0	0.720068	0.374271	-0.0934774	-0.255934	-0.373745	-0.238387	-0.368796	-0.332638	0	0.569534	0.687168	0.130676	-0.183129	-0.205991	-0.384518	-0.407628	-0.140464	0	0.919078	0.773201	0.257589	0.00421971	-0.00138446	0.0171816	0.00285931	-0.222173
KLF10	0.726046	4.62e-11	0.286077	0.917872	1.88933	0	-0.322931	0.157111	0.202634	-0.209544	-0.0952129	-0.190681	-0.229018	-0.364048	0	-0.313863	0.246451	0.393882	0.0986672	-0.223162	-0.328946	-0.411899	-0.318859	0	-0.168851	0.437695	0.528388	0.380302	0.0134475	0.00136077	-0.216841	0.0274474	0	-0.324781	0.415392	0.917872	0.543235	0.207751	0.0885396	-0.215788	-0.169323
TRIM56	2.92e-06	2.8e-28	0.29246	0.915497	1.88622	0	0.518638	0.686054	0.48746	0.0610472	-0.100173	0.026809	-0.0970212	-0.142688	0	0.547776	0.75299	0.575234	0.370307	0.231222	0.107096	-0.00546792	0.0467437	0	0.753772	0.859181	0.81814	0.45644	0.296533	0.121218	-0.00427903	0.105618	0	0.75327	0.915497	0.860821	0.591133	0.295613	-0.00453298	-0.0742393	-0.117228
LINC01104	0.374925	1.71e-06	0.543388	0.915393	1.88608	0	0.263932	0.45081	0.61838	0.134414	0.346343	0.181093	0.0477002	0.0588669	0	0.309516	0.188832	0.340203	-0.357225	-0.203571	-0.206097	-0.424241	-0.151015	0	0.589162	0.798892	0.915393	0.619649	0.667963	0.449218	0.523581	0.60622	0	0.51541	0.704448	0.643303	0.595497	0.231469	0.267719	0.194868	0.0887208
UVRAG	1.56e-06	1.79e-21	0.550723	0.914519	1.88494	0	0.268694	0.538874	0.166898	-0.0347288	-0.120749	-0.239672	-0.198198	-0.200792	0	0.517659	0.439715	0.100675	0.076227	-0.0582872	-0.140538	-0.0312165	-0.0830164	0	0.899887	0.8389	0.414511	0.27048	0.186163	0.267508	0.146939	0.152137	0	0.914519	0.659195	0.493525	0.213897	-0.059014	0.0158945	-0.0912647	-0.226997
KIAA0754	0.894173	1.07e-08	0.781207	0.911881	1.8815	0	-0.024753	0.0830503	-0.390377	-0.106313	-0.172918	-0.127592	-0.259618	-0.149499	0	0.514823	0.398737	0.00645	0.231737	0.0962569	0.1549	0.199986	0.0923052	0	0.753287	0.707976	0.0640121	-0.0645676	-0.14048	0.0102389	0.101363	-0.138879	0	0.821185	0.911881	0.210805	0.0491645	-0.103256	0.0521387	-0.0149959	-0.0892054
HYMAI	0.413394	2.3e-17	0.491801	0.911612	1.88115	0	0.347815	0.253864	0.28962	-0.0196095	-0.0588139	-0.0381024	-0.170367	0.145879	0	0.76387	0.911612	0.50123	0.0817981	0.00813097	0.0213179	0.0683036	-0.240388	0	0.659937	0.779592	0.422895	-0.140572	-0.100613	-0.176302	-0.0232357	-0.257095	0	0.769952	0.883464	0.721534	0.174389	-0.105079	-0.629398	-0.262514	-0.492451
SNX10	0.0141448	2.16e-20	0.218747	0.911583	1.88111	0	0.371404	0.793036	0.40008	-0.00561786	0.0563709	-0.150396	0.0617807	0.0542931	0	0.595006	0.721424	0.421363	0.248879	0.101103	0.0634599	0.0824273	0.0933043	0	0.669844	0.911583	0.736638	0.327884	0.148079	0.349459	0.143944	0.118368	0	0.554699	0.697998	0.609891	-0.00558738	-0.0226216	-0.11992	-0.22769	-0.0694581
FLJ31104	0.955189	1.29e-10	0.239478	0.910612	1.87984	0	0.237318	0.0884431	0.0457167	0.0590797	0.0160245	-0.096155	0.245555	0.0279544	0	0.259549	0.137921	-0.100558	-0.0636301	-0.17309	-0.0109206	-0.152378	-0.333347	0	0.476683	0.285705	0.0860957	-0.0318489	-0.0865659	-0.0286194	-0.116125	0.0109794	0	0.910612	0.403302	0.206046	0.107783	0.300854	0.027671	0.105992	0.15559
LOC100506639	0.831034	1.33e-10	0.929405	0.910278	1.87941	0	0.662599	0.536372	-0.0098335	0.0746597	0.0689389	-0.0557968	0.361074	0.0959592	0	0.574058	0.59475	0.281043	0.10695	0.0545905	0.174489	-0.278082	0.0963213	0	0.910278	0.836065	0.785114	0.541914	0.426773	0.241954	0.337098	0.214265	0	0.688516	0.676064	0.263758	0.0901887	0.0494541	-0.0722872	-0.0236927	-0.268265
IFT20	0.0242395	6.05e-18	0.120224	0.908829	1.87752	0	0.69832	0.345374	0.0182302	-0.00641539	0.332592	0.196616	0.0886221	0.158694	0	0.54458	0.0973727	-0.119944	-0.204483	-0.109075	-0.191337	-0.0316394	-0.093857	0	0.588872	0.385675	-0.092816	-0.186262	-0.267258	-0.0816813	-0.0594185	-0.154301	0	0.908829	0.508172	-0.0307097	-0.221041	-0.329421	-0.193075	-0.0586478	-0.318441
MYBPHL	0.380266	3.23e-13	0.91462	0.908655	1.87729	0	0.309241	0.211064	-0.161102	0.14241	0.123743	0.0500585	0.147163	-0.0873097	0	0.592097	0.528472	0.343131	0.185064	0.174681	0.00617342	0.00584031	0.13126	0	0.280861	0.287257	0.0723127	-0.185663	-0.229593	-0.277298	-0.315951	-0.486208	0	0.908655	0.859797	0.466415	0.129229	0.20785	0.275761	0.223145	0.196696
ST3GAL4-AS1	0.798317	7.33e-19	0.00738666	0.907902	1.87632	0	0.34984	-0.287805	-0.306032	-0.15782	-0.0636441	-0.0161643	-0.116686	-0.0681754	0	0.47141	-0.190163	-0.492736	-0.194975	-0.08727	-0.0364965	0.0233801	-0.0817963	0	0.653771	-0.0288882	-0.178343	-0.0474747	0.113232	0.0698777	-0.117103	0.0652877	0	0.907902	0.270409	-0.131431	-0.235535	0.0400329	0.0338968	-0.131381	0.0610984
VAMP3	0.0332232	1.63e-24	0.949569	0.907723	1.87608	0	0.437129	0.685577	0.497817	0.0417173	0.0227062	0.0317899	0.0511624	-0.100199	0	0.603521	0.757808	0.563421	0.226457	0.0846375	0.0294873	0.0345264	0.0215407	0	0.688605	0.907723	0.748523	0.317597	0.17962	0.104692	-0.029068	0.101904	0	0.59406	0.806583	0.690102	0.333172	0.115584	0.0540933	-0.00115397	0.0215254
CHUK	0.0823975	2.57e-19	0.391146	0.906312	1.87425	0	0.528383	0.460723	0.0208074	0.00265752	0.0687382	0.0595547	-0.0174478	0.182706	0	0.523646	0.393154	-0.0244466	-0.0505574	-0.069506	-0.0790031	-0.0619933	-0.0311579	0	0.906312	0.679322	0.219745	-0.0540315	0.0227693	0.148844	0.101031	-0.0671765	0	0.877429	0.635883	0.34707	-0.096992	-0.123672	-0.0482796	-0.060827	-0.0521826
AGPAT3	0.0548198	8.48e-20	0.154186	0.905421	1.87309	0	-0.273455	0.178435	0.684537	0.199311	0.124162	-0.158621	-0.0705584	-0.0830775	0	-0.0313723	0.357228	0.680083	0.356482	0.201685	0.156127	0.0737072	-0.0507347	0	0.0602491	0.225908	0.862676	0.905421	0.30947	0.10086	0.00120505	0.0500477	0	-0.103924	0.491523	0.874984	0.561285	0.41032	0.29744	-0.141563	-0.117807
FLT3LG	0.51429	3.59e-11	0.516064	0.905051	1.87261	0	-0.119331	0.502555	0.733443	0.229457	-0.277075	-0.138802	0.102567	-0.222551	0	-0.11498	0.661288	0.905051	0.465981	0.276739	0.307123	0.00199468	0.12817	0	-0.302539	0.384273	0.734777	0.637885	0.0984526	-0.187479	-0.258712	-0.0499641	0	-0.624018	0.126054	0.348285	0.354978	-0.0393226	0.398636	0.138071	-0.20874
MFAP1	0.0118017	8.34e-20	0.487791	0.903498	1.8706	0	0.236772	0.561877	0.472162	-0.0661945	-0.101526	-0.026015	-0.165213	-0.171776	0	0.446551	0.701751	0.376385	0.0855565	0.123034	-0.093076	-0.0957828	-0.0864069	0	0.518983	0.903498	0.729592	0.324918	0.191492	0.162305	0.0134305	0.104023	0	0.464469	0.796829	0.766486	0.252979	0.141755	-0.00451206	-0.0290928	-0.256615
CBWD2	0.00659405	3.97e-17	0.646027	0.901647	1.8682	0	0.169278	0.568633	0.292439	0.0232218	0.0848056	-0.24334	-0.180927	-0.00957815	0	0.537948	0.901647	0.446954	0.198006	0.215586	-0.10625	0.127785	0.0855011	0	0.343231	0.730555	0.482198	-0.102798	0.0669791	-0.169216	-0.0267856	-0.242805	0	0.310854	0.807025	0.493523	-0.181254	-0.138677	-0.341087	-0.350476	-0.338709
BAZ1A	0.0191057	2.07e-27	0.98917	0.901437	1.86793	0	0.42974	0.744278	0.494333	-0.0989428	0.0387706	-0.100881	0.0129198	0.00945422	0	0.657112	0.797999	0.492737	0.117687	0.0588392	-0.00575523	-0.0144542	0.0460685	0	0.697525	0.82581	0.653931	0.153846	0.0854426	-0.0559289	-0.0221125	0.0550182	0	0.78439	0.901437	0.749581	0.332914	0.0749571	-0.0538172	-0.114924	-0.0918124
STAU1	0.0338624	1.94e-22	0.415655	0.90088	1.8672	0	0.375652	0.348114	0.109199	0.0293132	0.0236279	0.015871	-0.0463238	0.118364	0	0.598674	0.548055	0.309304	0.0449416	0.0591199	-0.0237697	0.0162064	0.0375739	0	0.90088	0.702712	0.396224	0.160343	0.0375094	0.0261541	0.0569491	-0.0242306	0	0.800304	0.647826	0.353712	-0.000324654	-0.139047	-0.128358	-0.134904	-0.152839
SCO1	0.499351	1.69e-15	0.575427	0.900251	1.86639	0	0.165112	0.683691	0.594976	-0.180603	-0.156804	-0.191287	0.175466	-0.169598	0	0.0553346	0.894994	0.607866	-0.00664337	-0.0622582	-0.157433	-0.0254429	0.101361	0	0.189556	0.876984	0.900251	0.380446	0.0531096	0.0128253	0.0750321	-0.181259	0	-0.105886	0.636357	0.475436	-0.142212	-0.348103	0.172581	-0.415528	-0.396529
KANSL1L	0.00810787	7.22e-14	0.0105536	0.900076	1.86616	0	0.0922339	0.123827	0.0290283	-0.124357	0.0306965	-0.294972	-0.284484	-0.248219	0	0.264645	0.517553	0.391512	-0.00827784	-0.019412	-0.122842	-0.0489598	-0.0670782	0	0.742069	0.893053	0.900076	0.416373	0.3547	0.383798	0.288264	0.416929	0	0.450547	0.802344	0.808417	0.29667	0.13321	-0.0837676	-0.264833	-0.0643811
ACTA2-AS1	0.257018	5.97e-16	0.735933	0.900028	1.8661	0	0.535423	0.270479	0.202532	0.0393994	0.156034	0.116108	0.159007	0.179238	0	0.680586	0.365627	0.302783	-0.118021	0.062452	0.074986	0.0492714	-0.0644522	0	0.565185	0.607949	0.268436	0.0331071	0.0228385	0.0839668	0.0689679	-0.0264501	0	0.864008	0.900028	0.749257	0.315667	0.286107	0.218922	0.157632	0.191972
LOC91450	0.130663	7.54e-18	0.332898	0.900014	1.86608	0	0.0332516	0.24571	0.257831	0.251597	-0.0382534	-0.060882	-0.0161996	0.123172	0	0.304729	0.568832	0.6114	0.318747	0.165498	0.0115543	0.0637455	0.092825	0	0.239285	0.590303	0.594744	0.108344	-0.0834976	-0.0765439	-0.00702453	-0.203022	0	0.61334	0.900014	0.695063	0.328032	0.224801	-0.110765	0.0412502	0.0662605
LOC100289061	0.000214652	8.1e-22	0.240485	0.898796	1.86451	0	0.0696716	0.305685	0.360642	-0.159947	0.0752603	-0.0561328	-0.270608	-0.286925	0	0.308823	0.64215	0.661301	0.307467	0.319972	-0.06	-0.0541853	0.0636161	0	0.145819	0.462535	0.580582	-0.0489634	-0.0922603	-0.359393	-0.441318	-0.264631	0	0.197254	0.816151	0.898796	0.487586	0.257934	-0.294061	-0.149944	-0.135017
LOC105373180	0.0164355	7.79e-14	0.10303	0.898416	1.86402	0	-0.0205961	0.132781	0.257102	0.130743	0.0702058	-0.00340155	0.0484372	0.0667038	0	0.258729	0.46743	0.570036	0.411386	0.252232	0.252195	0.130845	0.205238	0	0.377246	0.349013	0.646511	0.456422	0.167749	0.062708	-0.0148358	0.0543347	0	0.367619	0.842769	0.898416	0.762654	0.591629	0.457351	0.33291	0.243548
MAB21L3	0.145259	1.47e-12	0.0270455	0.897531	1.86288	0	0.125695	0.316654	0.42346	0.0902223	0.513976	-0.197525	-0.0670323	0.0474079	0	0.245788	0.581255	0.861843	0.252515	0.247805	-0.100876	0.0899204	-0.0311446	0	-0.288189	0.280601	0.539567	-0.112546	0.00346629	-0.258888	-0.0846844	-0.165709	0	0.218303	0.23723	0.897531	0.340744	0.202337	-0.400902	-0.140372	0.0488842
PTK2B	0.0646675	1.94e-19	0.986021	0.897315	1.8626	0	0.21101	0.403148	0.349711	0.0688847	0.214739	0.0130128	-0.00358121	0.0390089	0	0.369343	0.662024	0.453925	0.239137	0.277919	0.0662999	-0.0347137	0.00703934	0	0.367725	0.723235	0.624052	0.441931	0.444038	0.270457	0.0669383	0.158921	0	0.496874	0.897315	0.785629	0.589855	0.361165	0.239072	0.173152	0.0416472
NPIPB3	0.0891795	6.05e-11	0.456782	0.897195	1.86244	0	-0.14295	0.161245	-0.0382195	-0.155994	0.0704868	-0.095491	-0.18757	0.0772716	0	0.610462	0.77885	0.535404	0.323438	0.426683	0.211541	0.330559	0.237975	0	0.364834	0.600044	0.259418	-0.242426	0.000940299	-0.167533	0.130851	-0.254722	0	0.626682	0.897195	0.473333	0.0534184	0.0693814	-0.321808	0.0758031	-0.203964
ARFIP1	0.0569408	1.78e-23	0.332913	0.896672	1.86177	0	0.481138	0.59008	0.417496	0.0166106	0.172856	-0.044589	0.0448993	-0.0438181	0	0.506672	0.571487	0.321334	-0.0490916	-0.0439982	-0.127901	-0.0387381	-0.082026	0	0.688189	0.896672	0.719029	0.215044	0.069773	0.0312008	0.206914	0.114641	0	0.702919	0.845688	0.681171	0.230868	-0.0168839	-0.0181971	-0.0316822	0.00503584
LOC729218	0.113565	4.04e-12	0.844082	0.896062	1.86098	0	0.249468	0.170432	-0.112719	-0.0990221	-0.196443	-0.24543	-0.0340144	0.0383257	0	0.679312	0.371814	-0.0619232	0.090691	0.152362	0.0723375	-0.260687	0.0846229	0	0.896062	0.560448	0.0976326	0.0183084	0.157874	0.0629767	0.0636689	0.10734	0	0.778691	0.709554	0.109462	0.0524119	-0.270983	-0.222519	-0.00181631	0.0628823
IFITM3	0.343665	1.76e-13	0.927563	0.895403	1.86013	0	0.233883	0.431506	0.566306	0.426931	0.302212	0.165943	0.0907299	-0.155808	0	0.293848	0.443076	0.63064	0.49228	0.307049	0.203882	0.0147636	-0.209772	0	0.394729	0.66897	0.651043	0.74107	0.658083	0.51875	0.0684861	-0.0752545	0	0.418104	0.626798	0.731378	0.895403	0.674953	0.727781	0.264587	0.084303
LGALSL	0.0597415	5.91e-22	0.962067	0.895343	1.86005	0	0.280212	0.517605	0.349006	-0.192133	-0.317532	-0.485431	-0.159576	-0.23807	0	0.281103	0.458976	0.330214	-0.181932	-0.315537	-0.431388	-0.223463	-0.183934	0	0.538847	0.776535	0.686714	0.0818398	-0.346628	-0.631068	-0.160968	0.0825131	0	0.485351	0.895343	0.779463	0.201559	-0.476841	-0.613802	-0.5555	-0.174302
PRDM5	0.0449996	8.99e-11	0.0663507	0.895267	1.85995	0	0.183165	0.336219	-0.0923202	-0.208857	0.0237285	-0.293499	-0.295558	-0.15063	0	0.430369	0.290964	0.236757	-0.0126854	0.234605	0.0521657	-0.0211806	-0.269698	0	0.621557	0.887609	0.488449	0.229068	0.481579	0.480547	0.340413	0.0793105	0	0.571369	0.895267	0.623324	0.0325674	0.100518	-0.14041	-0.209725	-0.412918
KIAA0895L	0.0139284	4.91e-11	0.888352	0.894772	1.85932	0	-0.0968382	0.274446	0.314499	0.0887145	0.16599	0.0914127	0.0184642	-0.0463695	0	0.0865292	0.319339	0.500926	0.330027	0.304249	0.163848	-0.0791953	-0.0730132	0	0.212145	0.443085	0.894772	0.691422	0.504706	0.363507	0.0996201	0.25982	0	0.0160225	0.451133	0.706976	0.602433	0.317689	0.0383582	-0.0454895	-0.173524
RBM4	0.185755	5.18e-22	0.710161	0.894152	1.85852	0	0.492742	0.396483	0.097158	-0.104213	-0.236407	-0.21545	-0.241512	-0.0694012	0	0.775112	0.514421	0.0571417	0.0586787	-0.0580757	-0.000718726	-0.107869	0.0705849	0	0.894152	0.610985	0.0859046	-0.163049	-0.140904	0.0322768	-0.0263706	-0.154669	0	0.832802	0.728505	0.220896	0.00438484	-0.20366	-0.156382	-0.182741	-0.195389
BAZ2A	0.0405749	6.26e-26	0.996302	0.893586	1.85779	0	0.203198	0.634052	0.571333	0.0177532	-0.0507106	-0.0632055	0.0577812	0.101488	0	0.188428	0.601168	0.539824	0.101082	0.00683474	-0.0704067	-0.079806	-0.0848202	0	0.361601	0.657317	0.704383	0.160707	-0.0520125	-0.144819	-0.0951644	0.0063278	0	0.463985	0.893586	0.767443	0.461527	0.00346008	-0.175344	-0.0968527	-0.0976578
FSIP1	0.3434	5.88e-13	0.190783	0.893115	1.85718	0	0.389507	0.583249	0.23087	-0.00799715	0.354686	0.271489	-0.0577526	-0.14453	0	0.680602	0.603661	0.30895	0.112822	0.247262	0.12815	-0.108566	0.346502	0	0.793392	0.565043	0.557808	0.27494	0.0966838	0.116476	0.271776	0.0775956	0	0.893115	0.70025	0.262567	0.115747	0.147569	0.0882715	-0.119303	0.182209
FAM46A	0.0631058	4.39e-14	0.641816	0.892829	1.85681	0	0.262811	0.442782	0.475958	0.582711	0.479928	0.279218	0.169441	0.0574557	0	0.510536	0.559447	0.421518	0.654401	0.349893	0.266353	0.0770299	0.0446964	0	0.444972	0.673752	0.629904	0.696355	0.452705	0.317158	0.21416	0.0895712	0	0.654836	0.529466	0.892829	0.633372	0.533364	0.409855	0.225737	0.0177274
ERAP1	0.213833	2.9e-18	0.389664	0.892128	1.85591	0	-0.00839224	0.761596	0.7781	0.158738	-0.209833	0.0612733	0.0426666	-0.0816591	0	-0.00261729	0.620452	0.675107	0.224454	0.182936	0.0269143	-0.199498	0.0969481	0	0.139503	0.653296	0.892128	0.496977	0.0908028	0.0884382	0.121191	0.162143	0	-0.18139	0.502541	0.675236	0.346594	0.0312826	-0.0368814	0.00932925	-0.159463
SMARCD3	0.280962	9.25e-10	0.072724	0.89129	1.85483	0	0.310915	0.455942	0.357599	-0.00489883	0.15119	0.0812724	-0.00720241	-0.427294	0	0.376271	0.520996	0.221373	-0.125978	0.181239	0.0984557	-0.0666645	0.0242823	0	0.53803	0.728066	0.69872	0.199468	0.50119	0.262226	0.227189	0.330826	0	0.716371	0.89129	0.665302	0.486473	0.380837	0.636449	0.598653	0.376327
C2CD2	0.23149	4.47e-17	0.725088	0.891201	1.85472	0	0.176333	0.430185	0.510183	0.270659	0.0177154	0.0266317	-0.0151751	-0.0302807	0	0.0614488	0.442378	0.647455	0.27651	0.0307657	0.067597	-0.129629	0.045885	0	0.271055	0.589362	0.786235	0.515475	0.182259	-0.0793901	-0.00818486	0.128327	0	-0.00538734	0.566014	0.891201	0.809028	0.212732	0.222595	0.2238	0.0458048
IDO2	0.114724	8.64e-12	0.123498	0.891054	1.85453	0	-0.246442	0.271046	0.027089	-0.188556	-0.386879	-0.229797	-0.303315	-0.104641	0	-0.0958842	0.399935	0.466087	0.0186497	-0.215299	-0.072341	-0.024127	-0.176371	0	0.244315	0.864393	0.755824	0.152709	0.163594	-0.0322034	-0.0152836	0.190627	0	0.351421	0.891054	0.728438	0.0739596	-0.152397	-0.060747	-0.00220898	-0.0972146
MIR147A	0.392372	1.56e-06	0.202757	0.890597	1.85394	0	0.242771	0.133271	0.169712	0.175466	0.036103	0.0442662	0.0729009	-0.102281	0	0.324078	0.365694	0.453213	0.406212	0.254118	-0.0259942	0.00618198	-0.0818189	0	0.21594	0.281988	0.143228	-0.0440981	0.084369	-0.017837	0.207579	-0.0370166	0	0.753139	0.802518	0.890597	0.656157	0.68617	0.26759	0.484334	0.614883
LRR1	0.165405	2.05e-09	0.145834	0.890576	1.85392	0	0.167313	0.331172	0.137195	0.167001	0.207289	-0.037253	0.166988	-0.0638284	0	0.54619	0.352937	0.18434	0.260845	0.0566852	0.349643	0.32393	0.335781	0	0.887818	0.363193	-0.00149204	-0.070158	0.132393	0.224869	0.051323	0.120854	0	0.890576	0.173507	-0.179847	-0.0448675	-0.228149	0.0145503	0.138201	0.0621756
MORC3	0.00383723	2.26e-26	0.321666	0.890098	1.8533	0	0.349765	0.476649	0.107808	-0.0328259	-0.0280121	-0.0401645	-0.0321584	0.0497198	0	0.512198	0.388825	0.176307	-0.0719119	-0.0613707	-0.119475	-0.0859973	-0.130385	0	0.890098	0.666027	0.438662	0.293865	0.270091	0.312095	0.132953	0.0971304	0	0.83954	0.750139	0.399111	0.030767	0.0568985	-0.0590773	-0.163401	-0.148693
NFIA-AS2	0.0403612	1.76e-13	0.168476	0.889176	1.85212	0	0.536348	0.746897	0.447247	0.0148456	0.180497	-0.15726	0.0446268	0.238912	0	0.731611	0.432593	0.669942	0.318581	-0.0926014	-0.107505	-0.330179	-0.0734144	0	0.578592	0.561907	0.746331	0.480689	-0.0314382	0.36478	-0.0482272	0.30463	0	0.555402	0.562333	0.889176	0.381792	0.0283184	0.0278815	0.0936913	0.282845
C11orf91	0.744865	5.03e-16	0.144415	0.887801	1.85035	0	0.256317	0.450939	0.230516	0.0940076	0.0893872	0.0998651	0.00753748	0.133227	0	0.600569	0.485092	0.53038	-0.0569468	0.0275666	0.23483	0.251297	0.168249	0	0.597984	0.500951	0.306503	-0.184275	-0.13863	-0.118358	0.001913	0.0599448	0	0.887801	0.697285	0.467578	0.0881173	0.0905654	-0.053509	0.171472	0.0313724
BTN3A1	0.300955	9.2e-15	0.95901	0.886993	1.84932	0	0.25683	0.779154	0.885442	0.498409	0.547381	0.323938	0.372525	0.155766	0	0.166377	0.621095	0.773357	0.569944	0.519733	0.469435	0.350473	0.426204	0	0.220525	0.722525	0.886993	0.885611	0.832849	0.800806	0.791613	0.640189	0	0.12991	0.521376	0.707787	0.798407	0.737326	0.65738	0.596383	0.302458
LOC105371932	0.864332	8.12e-08	0.474596	0.886971	1.84929	0	0.298307	0.366783	-0.114056	-0.0949139	-0.0525853	-0.103916	0.138195	0.13071	0	0.710052	0.621801	0.391061	0.370554	0.101408	0.0443366	0.236751	0.0121424	0	0.694116	0.886971	0.633465	0.278899	0.477735	0.269851	0.251393	0.484982	0	0.423406	0.73502	0.402415	0.103835	-0.164089	0.15294	-0.0446827	-0.225649
PPP1R15A	0.0503318	9.65e-26	0.656882	0.885909	1.84793	0	0.44731	0.569343	0.257114	-0.134989	-0.202643	-0.161099	-0.17351	-0.104494	0	0.539822	0.522885	0.152144	-0.239551	-0.159164	-0.262595	-0.146833	-0.137309	0	0.504213	0.607743	0.456259	-0.234454	-0.248023	-0.268762	-0.26066	-0.080219	0	0.579536	0.885909	0.602389	-0.0448085	-0.246119	-0.333443	-0.280338	-0.185767
STOML1	0.936446	2.39e-15	0.354056	0.885862	1.84787	0	0.64621	0.617738	0.452427	0.343188	0.119599	0.166403	0.113773	0.110821	0	0.549879	0.538605	0.3806	0.111435	0.128502	0.134304	0.0566679	0.232767	0	0.669445	0.735566	0.48588	0.110396	-0.0446521	0.105502	0.0609977	0.0856408	0	0.885862	0.83875	0.560138	0.399881	0.0471665	0.162405	0.157283	0.202492
LOC105375566	0.601154	8.86e-08	0.480838	0.883573	1.84494	0	0.189504	0.212095	0.168542	0.111227	-0.100484	0.0130684	-0.0731862	-0.122969	0	0.352702	0.363944	0.304664	0.223991	0.0595799	-0.0132435	0.0904881	-0.0385748	0	0.690793	0.786277	0.398576	0.162886	0.132038	0.0112979	-0.085395	0.153572	0	0.670391	0.883573	0.507805	0.356037	0.134982	0.0769402	0.0292602	-0.165728
LOC100130298	0.599749	1.36e-11	0.489994	0.882994	1.8442	0	0.123963	0.395625	0.41334	-0.0739288	0.100864	0.0582931	0.197235	-0.0345655	0	0.318323	0.514453	0.493781	0.271354	0.189838	0.036096	0.165334	-0.0618666	0	0.239932	0.65619	0.66518	0.445361	0.110977	0.249818	-0.0649225	-0.114024	0	0.342376	0.882994	0.637125	0.630841	0.417168	0.402477	0.299294	0.186933
NSUN3	0.000659934	8.41e-17	0.0259314	0.882906	1.84409	0	0.361438	0.579965	0.0864566	-0.117386	-0.189276	-0.403532	-0.161386	-0.602077	0	0.56479	0.54367	0.152417	-0.0179626	-0.12318	-0.180873	-0.0406625	0.00614761	0	0.776326	0.882906	0.521357	0.278568	0.162873	0.171319	0.227151	0.130209	0	0.618789	0.694279	0.450963	0.0686007	-0.107668	0.139943	-0.0374864	-0.247129
MESDC2	0.323479	1.9e-13	0.450677	0.881032	1.84169	0	-0.162894	0.303789	0.452724	0.341729	0.147262	0.0980822	0.328003	0.0268148	0	-0.011869	0.622538	0.881032	0.511002	0.372646	0.256052	0.0562566	0.285792	0	-0.292457	0.420831	0.456524	0.273623	0.116909	0.0250525	0.0882837	-0.144541	0	-0.737796	0.261971	0.492348	0.334229	-0.011618	-0.132698	0.0103713	-0.379124
ASPRV1	0.35879	4.66e-13	0.611343	0.880963	1.8416	0	-0.156465	0.190308	0.486703	0.137825	-0.0938726	0.130212	-0.10545	-0.0594982	0	-0.0283442	0.359479	0.571732	0.259389	0.127026	0.00211766	-0.0144385	-0.0367647	0	-0.16388	0.388193	0.841331	0.527186	0.268186	0.0514454	0.0896988	0.0270699	0	-0.184874	0.381269	0.880963	0.774937	0.284843	-0.0538216	-0.0389024	-0.0568056
LOC101927344	0.022292	2.92e-15	0.801748	0.880957	1.8416	0	0.662205	0.628475	0.420099	0.222528	-0.0536876	0.00153759	0.0919498	0.024597	0	0.513256	0.815632	0.597921	0.430026	0.240944	0.138327	0.112979	-0.105358	0	0.757029	0.844571	0.760365	0.345696	0.179545	0.161451	0.06367	-0.0335394	0	0.847325	0.880957	0.599421	0.276985	0.112046	0.210132	0.0616095	0.013687
N4BP2L2	0.055166	8.13e-25	0.320472	0.880387	1.84087	0	0.171874	0.572316	0.578837	0.0819733	0.185181	-0.0154736	-0.06151	0.0289871	0	0.130387	0.59072	0.53409	0.256383	0.14257	-0.0385525	-0.0424485	-0.119215	0	0.250425	0.671004	0.811737	0.331203	0.278495	0.0970239	0.0996436	0.0576176	0	0.195742	0.717001	0.880387	0.454722	0.174028	-0.200553	-0.0966409	-0.0735214
IL10RB-AS1	0.0534114	1.07e-14	0.848345	0.879427	1.83964	0	0.569721	0.00367075	-0.136502	-0.0616003	0.129738	-0.23873	-0.165891	-0.0178693	0	0.752021	0.154246	-0.120688	-0.200745	0.12269	-0.13163	-0.148707	-0.126192	0	0.879427	0.498274	0.0910809	-0.0254655	0.296613	0.0262451	-0.106542	0.044209	0	0.856049	0.264004	-0.10237	-0.270949	-0.156401	-0.365033	-0.275362	-0.334824
DUSP6	8.48e-05	2.28e-26	0.71928	0.879222	1.83938	0	0.632798	0.79294	0.577253	0.23864	0.271809	-0.054927	0.0587419	-0.0125617	0	0.730048	0.854783	0.593941	0.248788	0.356214	0.103681	0.0416729	-0.0366291	0	0.690174	0.619862	0.583181	0.314029	0.227864	0.0496352	-0.0247658	-0.0227787	0	0.676568	0.879222	0.722144	0.48509	0.360189	0.198816	-0.214831	-0.139512
ZSCAN1	0.204259	8.26e-11	0.152607	0.878673	1.83868	0	0.191904	0.310506	0.238217	-0.0465898	0.0157904	0.167265	-0.0194642	0.173586	0	0.527871	0.364646	0.390056	0.365354	0.203247	0.200755	-0.117753	0.203462	0	0.681129	0.878673	0.731606	0.4356	0.234243	0.468243	0.218824	0.243523	0	0.519643	0.563569	0.444774	0.186533	0.204625	-0.0257174	0.0256675	0.115127
PSMB3	9.17e-05	3.53e-28	0.45149	0.878664	1.83867	0	0.552991	0.727784	0.474904	-0.0455883	-0.203857	0.0472271	-0.0101986	-0.0203673	0	0.464987	0.593277	0.296272	-0.0471458	-0.149183	-0.157903	-0.182754	-0.00100775	0	0.665552	0.878664	0.666285	0.110249	-0.0554411	-0.0471339	-0.105204	0.110461	0	0.609007	0.836119	0.550282	0.0746194	-0.303967	-0.151654	-0.201657	-0.060124
HM13-AS1	0.416619	2.03e-15	0.164168	0.878557	1.83854	0	0.370749	-0.0502521	-0.448189	-0.121389	-0.178798	-0.36469	-0.441331	-0.22964	0	0.731157	0.351284	0.0137552	-0.0960555	0.058243	0.189086	0.187698	0.0543199	0	0.878557	0.546301	0.101916	-0.142192	0.151736	-0.0947097	-0.195415	-0.103205	0	0.831511	0.502989	0.1499	-0.0624867	-0.226014	-0.207583	-0.139356	-0.290524
EMILIN2	0.0553103	4.1e-17	0.868745	0.877849	1.83763	0	0.196606	-0.161081	-0.70995	-0.291487	-0.11323	-0.100888	-0.176584	-0.160641	0	0.407989	-0.181802	-0.790651	-0.493318	-0.316944	-0.141325	-0.0831018	-0.231138	0	0.764284	0.130284	-0.675721	-0.318057	0.112989	0.0786968	-0.227505	-0.117812	0	0.877849	0.134559	-0.54616	-0.545433	-0.266691	6.21e-06	-0.124746	-0.0252714
SAMD9	0.000370031	9.29e-26	0.835052	0.877265	1.83689	0	0.464783	0.697163	0.599827	0.281296	0.186868	0.012774	0.091129	-0.00117395	0	0.628593	0.694994	0.635498	0.458465	0.26311	0.144493	-0.0330405	-0.0540703	0	0.834133	0.877265	0.852535	0.73882	0.482675	0.348384	0.176615	0.154024	0	0.802553	0.869329	0.864484	0.804993	0.329279	0.21132	0.0448457	-0.00839757
CMTM3	0.37554	3.56e-22	0.209922	0.877164	1.83676	0	-0.343831	-0.307196	0.15339	0.162053	0.0408177	0.000234649	-0.0576709	-0.164647	0	-0.539014	-0.177487	0.236774	0.204976	0.135492	0.0411254	-0.0781588	-0.177005	0	-0.514297	-0.30401	0.552498	0.654682	0.63039	0.476839	0.129406	0.0481675	0	-0.389158	-0.171413	0.439356	0.877164	0.550291	0.534438	0.287101	0.184822
PSG9	0.487841	2.08e-09	0.653262	0.874921	1.83391	0	0.469488	0.874921	0.485544	0.0685293	0.134045	0.243082	-0.0327053	0.0696136	0	0.312308	0.361244	0.238659	0.00670874	0.0029346	0.0415498	-0.0514823	-0.0665771	0	0.418896	0.625404	0.400818	0.217693	0.195057	0.11071	0.161669	-0.185801	0	0.573892	0.720628	0.42305	0.232788	0.373025	-0.0415271	-0.0793639	0.21955
NIFK-AS1	0.0807522	5.65e-16	0.978316	0.874702	1.83363	0	0.648634	0.232513	0.23008	0.135463	-0.0822667	0.118346	0.110762	0.148363	0	0.680972	0.219105	0.275071	-0.211409	-0.037823	-0.118168	-0.0486287	-0.141835	0	0.774821	0.649638	0.133624	-0.0993934	-0.177841	-0.0822824	-0.0185139	-0.0476665	0	0.874702	0.482816	0.259209	-0.206263	-0.104405	-0.0689857	-0.139665	-0.141384
CHRNA5	0.888782	1.47e-09	0.246178	0.874583	1.83348	0	-0.061443	0.24833	0.284616	-0.0520233	-0.103773	0.0523371	-0.133894	-0.236416	0	0.239103	0.446595	0.277871	0.0583856	-0.0319099	-0.0103935	-0.0498123	0.0313478	0	0.246189	0.667256	0.549531	0.226387	0.118444	0.213731	0.0836081	0.0589874	0	0.386323	0.801813	0.874583	0.204156	0.147163	0.132422	-0.0958498	-0.0200322
CCDC9	0.00376436	2.64e-17	0.874171	0.874498	1.83337	0	0.603297	0.542459	0.294204	-0.234654	-0.203789	-0.119085	-0.128159	-0.0794412	0	0.717858	0.557659	0.184776	0.110254	0.0357601	-0.138672	-0.312621	-0.106843	0	0.864129	0.789445	0.418595	0.143218	-0.0231092	-0.000164687	-0.237986	-0.0396647	0	0.843316	0.874498	0.532608	0.364015	-0.113228	-0.149431	-0.240717	-0.182521
STARD3NL	0.874695	8.59e-13	0.0298699	0.87429	1.83311	0	-0.375024	0.117539	0.486589	0.058544	0.037741	0.158118	-0.17169	-0.277407	0	-0.324973	0.36916	0.470783	0.192669	0.187658	0.0484331	-0.149636	-0.0729363	0	-0.255483	0.358623	0.860592	0.57352	0.489126	0.478838	-0.0237896	0.0675028	0	-0.116627	0.340423	0.87429	0.642066	0.67067	0.343982	0.167634	-0.245828
ATP1B3	0.355622	1.5e-07	0.828324	0.873601	1.83223	0	0.205711	0.434432	0.501752	0.378149	-0.0964799	0.101518	0.116267	-0.160654	0	0.0108579	0.478249	0.561246	0.338477	0.235075	0.0930532	-0.0709957	-0.00963722	0	0.211013	0.442387	0.665134	0.873601	0.0791518	0.204171	0.00951239	0.00906375	0	-0.158824	0.00875747	0.31992	0.681065	0.333589	0.388511	-0.198124	-0.416328
LOC105373836	0.00816061	1.6e-17	0.843406	0.873156	1.83167	0	-0.0241688	0.285315	0.352302	0.0383233	0.00700084	-0.109443	-0.113502	-0.0303507	0	0.436349	0.765841	0.752958	0.497845	0.464195	0.296646	0.219526	0.314235	0	0.208724	0.52472	0.652773	0.197615	0.243348	-0.0836062	-0.0314941	0.109097	0	0.263206	0.771972	0.873156	0.434835	0.056628	-0.112427	-0.0482971	-0.0305871
LRRC61	3.62e-05	9.78e-20	0.197824	0.872858	1.83129	0	0.518803	0.506182	0.128184	-0.180667	-0.196226	-0.213455	0.0876842	-0.17504	0	0.562393	0.43509	0.1807	-0.180148	-0.185722	-0.121397	-0.333471	-0.201354	0	0.787635	0.872858	0.55495	0.312384	0.219686	0.205222	-0.0047481	0.120057	0	0.504579	0.639607	0.338216	0.348202	-0.111538	-0.0856195	-0.168867	-0.267921
TMEM255B	0.00307752	8.77e-11	0.485464	0.8703	1.82804	0	0.148888	0.214027	-0.180112	-0.0488694	0.0324581	0.00791355	-0.341671	-0.20743	0	0.56409	0.314319	0.104636	0.192371	0.233339	0.0615928	0.314964	0.133501	0	0.857473	0.560058	0.182899	-0.110268	0.194719	0.315944	0.0286844	0.222682	0	0.8703	0.429848	0.124497	0.153727	0.236157	0.0837199	0.00102338	0.0948224
IGF2BP3	0.116097	3.6e-07	0.464732	0.869896	1.82753	0	-0.172108	0.165283	0.232593	0.223166	0.0335135	0.0654962	-0.123475	-0.28415	0	0.0870542	0.0896458	0.609916	0.869896	0.301735	0.499282	0.252852	0.195002	0	-0.194023	-0.111445	-0.0791568	0.343242	0.224722	-0.0276453	-0.0764156	-0.134867	0	-0.369131	-0.0651367	0.338422	0.760355	0.707959	0.393986	0.306241	0.0879812
AP5B1	0.000120616	7.28e-24	0.693537	0.869814	1.82743	0	0.668928	0.565533	0.372049	0.0573301	0.121252	0.0766308	0.00307663	-0.00521662	0	0.613573	0.600681	0.374756	0.204536	0.252211	0.00540024	-0.0705071	-0.0792953	0	0.751219	0.739303	0.584713	0.299713	0.363571	0.0953464	-0.114289	0.00490232	0	0.690136	0.869814	0.679221	0.596657	0.334242	0.0663136	0.00135765	-0.144788
TOPORS-AS1	0.0441196	1.71e-13	0.0945081	0.868773	1.82611	0	0.213179	0.284365	-0.0787365	-0.257538	-0.288659	-0.170181	-0.344406	0.033027	0	0.174215	0.202847	-0.0181662	-0.226319	-0.325694	-0.434241	-0.526239	-0.288747	0	0.405133	0.620937	0.357721	-0.0608558	0.0953639	-0.0110129	0.0685292	0.0953009	0	0.868773	0.79081	0.441691	0.221094	0.22483	0.153121	-0.0941918	-0.00812313
GGCX	0.159014	2.39e-14	0.406793	0.868632	1.82593	0	0.323858	0.220106	-0.0245302	-0.193187	0.171902	-0.0030702	-0.0713404	-0.163821	0	0.516183	0.360488	0.0496837	-0.0534973	0.172874	0.0676211	0.0894007	-0.097921	0	0.696588	0.490467	0.0818583	0.0361458	0.125051	0.257061	0.135455	0.0386504	0	0.868632	0.506488	0.1345	-0.0136286	0.136433	0.176926	0.125745	0.02998
BCL3	0.1075	3.46e-15	0.78838	0.868348	1.82557	0	0.459265	0.442571	0.286766	-0.237314	0.0325028	-0.113307	-0.0819051	0.0569975	0	0.421085	0.319528	0.262246	-0.24208	0.06959	-0.142712	-0.322767	-0.242689	0	0.694999	0.868348	0.816446	0.133339	0.356117	0.015798	-0.0465991	0.270329	0	0.484663	0.841847	0.734878	0.191656	-0.145486	-0.413448	-0.0783968	-0.107499
MIR1271	0.782443	6.44e-09	0.00207958	0.86792	1.82503	0	0.422531	0.398959	0.341002	0.35899	0.0882459	0.0948748	0.285778	0.215418	0	-0.00400254	0.233987	0.0390871	-0.0432566	-0.232423	0.0154256	0.138559	-0.272699	0	0.437	0.501386	0.357227	0.198458	-0.0350451	0.0572048	-0.0902031	0.178342	0	0.673672	0.86792	0.375059	0.267714	0.331412	0.216815	0.11211	0.0676726
SMPD1	0.0190716	1.09e-18	0.053102	0.867464	1.82445	0	0.606184	0.0927969	0.00616894	-0.220963	-0.0462101	-0.305555	-0.0707566	-0.109515	0	0.577034	0.149899	-0.133733	-0.124628	-0.106114	-0.0102651	-0.213033	-0.156738	0	0.827791	0.31915	0.0321621	0.206058	0.135635	0.169002	-0.00563135	0.0689728	0	0.867464	0.384753	-0.0275422	-0.015283	-0.109135	0.122024	0.0589447	-0.0918331
UPP1	0.0230159	1.98e-11	0.83968	0.866152	1.82279	0	0.265116	0.0801804	-0.284744	-0.212738	-0.265635	-0.286005	-0.260433	-0.155821	0	0.433135	-0.028823	-0.259777	-0.393509	-0.139551	-0.228373	-0.329734	-0.134033	0	0.779568	0.507174	0.0653295	0.0319735	0.0792252	0.0951929	-0.167824	-0.195369	0	0.866152	0.637668	0.042275	-0.208371	-0.191403	-0.154032	-0.256817	-0.41339
NAPA-AS1	0.0071032	1.94e-17	0.298356	0.865018	1.82136	0	0.322452	0.648709	0.454382	0.376803	0.166942	0.06789	-0.0520307	-0.0214535	0	0.488197	0.42102	0.294677	0.109547	0.00238112	-0.0736727	0.0209292	-0.209224	0	0.625744	0.865018	0.596846	0.221292	-0.0629896	-0.107414	-0.00180967	0.260917	0	0.59449	0.84471	0.580633	0.312506	-0.0294873	-0.0332606	-0.160582	0.191004
ATP6V1G1	0.00209226	6.05e-29	0.776832	0.864967	1.8213	0	0.285285	0.701579	0.588586	-0.0237813	0.036098	0.033045	0.00779634	-0.109632	0	0.423279	0.708627	0.587593	0.154504	0.0959263	0.0133839	-0.0351384	0.0493513	0	0.436668	0.864967	0.863719	0.301357	0.0466783	-0.00153778	-0.0653122	0.0909051	0	0.554357	0.78183	0.749232	0.459931	0.19131	0.152623	0.0094946	0.0222073
ANKRD33B	0.712936	1.31e-09	0.097001	0.864467	1.82067	0	0.498444	0.359974	-0.0346495	0.203768	0.038751	0.143957	-0.0232095	0.207522	0	0.63543	0.342568	0.206198	0.101896	-0.0708633	0.199822	0.052106	0.147817	0	0.50992	0.569554	0.143647	0.0118077	-0.0170133	0.367411	0.0249816	0.00227874	0	0.864467	0.7832	0.212718	0.0518579	0.387822	0.191064	0.251663	0.253937
TYMP	0.000930235	1.21e-24	0.541565	0.864411	1.8206	0	0.555361	0.673798	0.589007	0.0333943	0.0179965	-0.058538	-0.00209557	0.0778269	0	0.489241	0.670464	0.64249	0.146415	0.0438136	-0.0187135	-0.101353	-0.0457551	0	0.631998	0.802013	0.831618	0.454365	0.291121	-0.0302248	-0.18816	0.0317585	0	0.551384	0.842007	0.864411	0.638339	0.324634	0.0843209	-0.092247	-0.124098
LOC100996740	0.592754	3.72e-13	0.966291	0.864095	1.8202	0	-0.128489	0.647774	0.656931	0.0235139	-0.035108	0.032042	0.206695	-0.0520529	0	-0.193445	0.436785	0.4279	0.189066	-0.113577	-0.124929	-0.328785	-0.0643385	0	-0.165984	0.509442	0.786008	0.373648	0.148443	0.259271	-0.0276642	0.204825	0	-0.268937	0.425548	0.864095	0.521823	0.15744	0.232674	0.131578	0.120861
AKAP9	0.17637	7.16e-20	0.597504	0.863317	1.81922	0	-0.133621	0.419845	0.796214	0.289263	0.131632	0.0584874	0.0615995	0.0341449	0	-0.211852	0.426685	0.73013	0.662751	0.312644	0.126921	0.0162945	0.143299	0	-0.188429	0.310107	0.863317	0.52488	0.245687	0.283903	0.270226	-0.00689188	0	-0.435167	0.0780691	0.719523	0.591337	0.109115	0.0707065	0.0126098	-0.139934
DENND1B	0.426149	9.09e-14	0.168463	0.863281	1.81917	0	-0.142194	-0.0288037	0.132274	0.0834145	0.0142385	0.0860942	-0.274236	0.00843781	0	-0.0680383	0.172348	0.416823	0.447443	0.144324	0.173768	0.083184	-0.214746	0	0.171363	0.457837	0.67274	0.863281	0.530336	0.662347	0.339795	0.103392	0	-0.0141779	0.260066	0.848211	0.698198	0.596936	0.541738	0.238858	0.0085086
HORMAD1	0.0201583	2.31e-15	0.88359	0.863186	1.81905	0	0.0128292	0.587253	0.624906	-0.171977	0.417797	-0.027502	-0.0455902	-0.0532513	0	0.18759	0.863186	0.786297	0.303315	0.380709	0.090084	0.102715	0.0570979	0	-0.0020285	0.473619	0.769218	0.0432777	0.285466	0.0221155	0.127343	0.0250064	0	-0.046896	0.552708	0.857443	0.63894	0.427546	-0.0456678	0.00660049	-0.0176648
TMEM123	0.151849	1.8e-16	0.863383	0.86305	1.81888	0	0.060588	0.477801	0.622132	0.376425	0.286805	0.172125	0.133718	0.0472533	0	0.133936	0.451802	0.59458	0.447281	0.274055	0.105229	-0.00485453	-0.0271125	0	0.0902116	0.524952	0.86305	0.788354	0.4262	0.428152	0.247698	0.0899534	0	0.125985	0.520491	0.675205	0.836143	0.492912	0.361573	0.0342069	-0.0789456
BECN1	0.000244091	1.93e-28	0.142681	0.862958	1.81876	0	0.474092	0.503665	0.0819206	-0.174893	-0.193236	-0.0330974	-0.0143887	-0.15766	0	0.576901	0.471886	0.00482238	-0.210687	-0.267611	-0.304225	-0.250936	-0.142779	0	0.831534	0.766238	0.31117	-0.0174286	-0.160935	-0.0527243	-0.181278	-0.0360401	0	0.862958	0.78607	0.338726	-0.0911104	-0.191498	-0.13419	-0.261823	-0.0610244
SP110	0.00124626	1.85e-26	0.936695	0.862267	1.81789	0	0.507738	0.604878	0.333516	0.085048	0.0899059	0.024979	0.010113	0.0481221	0	0.623564	0.615297	0.369516	0.193227	0.105526	0.0294292	0.00792641	-0.0371012	0	0.777369	0.778035	0.567759	0.311789	0.263274	0.144175	0.13242	0.0553253	0	0.862267	0.799582	0.579967	0.466185	0.193794	0.0196026	-0.00870546	-0.0905908
ANKDD1A	0.689118	4e-10	0.347785	0.859789	1.81477	0	-0.294356	-0.177396	0.00135142	0.240314	-0.108391	0.0445627	0.024944	-0.112548	0	-0.20245	0.0431814	0.24649	0.460854	0.306146	0.180516	0.0147664	-0.0193091	0	-0.0873307	-0.0210868	0.219098	0.576454	0.189403	0.28451	0.116891	-0.069941	0	-0.105445	-0.0387853	0.408716	0.859789	0.283452	0.288012	0.196832	-0.0477005
LPP	0.27603	2.35e-15	0.0418565	0.858998	1.81378	0	-0.0643123	0.495375	0.388695	-0.242026	0.108249	-0.119371	-0.192542	0.159291	0	0.250296	0.696311	0.444188	-0.189338	0.0380735	-0.0526736	0.00427735	0.0500694	0	0.206317	0.611468	0.54264	-0.189791	0.115486	-0.0613755	0.0570956	-0.0189256	0	0.286098	0.858998	0.471669	-0.0210917	-0.108854	-0.261724	-0.186227	-0.233947
TMEM70	0.1194	3.1e-17	0.458508	0.858119	1.81267	0	0.380445	0.0992286	-0.497795	-0.406863	-0.0108348	-0.161385	-0.301728	-0.204467	0	0.503722	-0.195131	-0.48983	-0.373485	-0.154156	-0.179616	-0.327253	0.00780845	0	0.858119	0.245505	-0.119127	-0.0520688	0.226327	0.136314	-0.0265178	0.0190317	0	0.823832	0.0573007	-0.457796	-0.466674	-0.385497	-0.3583	-0.181893	-0.279296
PSMA6	0.0350453	9.36e-14	0.794711	0.857674	1.81211	0	0.436837	0.538463	0.167133	0.00371653	-0.312083	0.0324042	-0.0602879	-0.0855066	0	0.449612	0.516924	0.220262	0.184227	-0.0402718	-0.0643409	-0.144866	0.0153287	0	0.618386	0.857674	0.546868	0.418573	0.0267799	0.206726	0.149717	0.0575657	0	0.680628	0.638081	0.490799	0.374792	-0.0781264	0.327891	-0.00603027	0.00115591
TREX1	0.119183	5.71e-11	0.853428	0.857191	1.81151	0	0.460943	0.416819	0.000160243	0.252161	-0.145973	0.0181527	-0.134797	-0.0468193	0	0.597623	0.310161	0.0634493	0.376633	0.0933061	-0.157894	-0.455769	-0.105845	0	0.8467	0.719457	0.482971	0.683713	0.32305	0.183811	-0.0610309	-0.0354366	0	0.805363	0.857191	0.795366	0.699418	0.168691	-0.0196425	-0.12909	-0.257189
LOC105369364	0.156675	1.12e-19	0.00887733	0.856702	1.81089	0	0.163019	0.577904	0.330201	0.117167	-0.116569	0.03932	0.154405	0.0354468	0	0.432289	0.643338	0.338731	0.149424	-0.00961634	-0.0888989	-0.0431429	0.170286	0	0.632667	0.856702	0.526792	0.275079	0.275131	0.235299	0.10263	0.270145	0	0.538811	0.674109	0.600883	-0.0229352	0.0412416	0.0057551	-0.159127	-0.0184908
UBFD1	0.602886	9.33e-09	0.00604522	0.856603	1.81077	0	0.122378	0.45571	0.0480327	0.0616129	0.170272	0.122409	0.111487	0.205715	0	0.538836	0.524102	0.436234	0.0774784	0.170299	0.0987958	-0.227587	0.203811	0	0.318848	0.287506	0.194526	0.20341	-0.291602	-0.169301	-0.380939	-0.188127	0	0.757387	0.856603	0.381776	0.255398	0.270347	0.577372	0.153674	0.24766
TNFRSF10D	0.185017	7.75e-07	0.340675	0.856414	1.81053	0	-0.000195884	-0.126033	-0.265967	-0.452163	-0.322675	-0.490792	-0.101475	-0.262056	0	0.344713	0.137209	-0.102832	-0.209735	0.0204421	-0.0259907	-0.146072	-0.0318646	0	0.534383	0.283157	-0.0249117	-0.0816335	0.0904715	-0.0288647	0.0275678	-0.108332	0	0.856414	0.406637	0.157711	-0.166776	-0.195004	0.0497589	0.133444	0.0174265
FANCL	0.448013	1.05e-11	0.00284166	0.855955	1.80996	0	0.367259	0.575364	0.770338	0.391506	0.293668	0.387348	0.201163	0.321084	0	0.115265	0.601798	0.515467	0.402965	0.00410207	-0.050515	0.0946173	0.0478394	0	0.299806	0.752512	0.768615	0.743281	0.575233	0.27472	0.292584	0.184816	0	0.477536	0.792402	0.855955	0.620847	0.389259	0.313525	0.248829	0.0319414
PLAUR	0.347508	1.45e-22	0.914542	0.855752	1.8097	0	-0.290625	0.450765	0.743063	0.249587	0.166426	0.103976	0.070398	0.0301211	0	-0.561233	0.417526	0.678475	0.347333	0.251534	0.0272207	-0.0620469	-0.0134148	0	-0.785705	0.322593	0.775336	0.53647	0.292267	0.244899	0.0561152	0.130248	0	-0.850965	0.346383	0.855752	0.716089	0.374997	0.306761	0.0970409	0.0600312
CEP135	0.252207	8.84e-14	0.68217	0.85558	1.80949	0	0.239504	0.330759	0.0278492	0.082996	0.274581	0.0578886	-0.0327211	-0.00422418	0	0.56935	0.559954	0.227075	0.166808	0.311803	0.168802	0.171772	-0.138162	0	0.85558	0.74906	0.424534	0.269624	0.519699	0.485856	0.178363	-0.0249725	0	0.811361	0.710254	0.594992	0.516124	0.411635	0.303449	0.0863332	-0.0402494
IL18BP	0.606606	1.23e-13	0.0202477	0.855305	1.80914	0	0.00519527	0.203684	0.154427	-0.0354018	-0.0498537	-0.0544279	-0.0779439	-0.199576	0	0.242767	0.506777	0.0994233	-0.120295	0.00946858	-0.00634147	0.0603272	-0.0597442	0	0.512426	0.855305	0.41456	0.138086	-0.0768494	-0.0038083	0.0644542	-0.0191038	0	0.432266	0.607114	0.0206327	-0.0467628	-0.237625	-0.150953	0.0526201	-0.145684
GPN3	0.582902	9.27e-12	0.615807	0.85451	1.80814	0	0.332105	0.55342	0.21578	-0.156002	0.104406	0.00938483	0.0745319	0.00338783	0	0.18278	0.659123	0.499139	-0.0982512	-0.132376	-0.283251	-0.142008	0.0131011	0	0.633672	0.717014	0.85451	0.119029	-0.0025951	0.0584793	0.0347277	0.129644	0	0.582295	0.603368	0.424836	-0.225939	0.0602669	0.000211743	-0.369339	-0.062932
LOC105369381	0.352062	1.87e-12	0.0524481	0.854092	1.80762	0	0.168106	0.260372	-0.0390037	-0.0273287	-0.0968838	0.0349947	0.0511245	0.0379015	0	0.390876	0.452027	0.325927	0.0142329	0.0710315	0.0946983	-0.017793	0.0264014	0	0.50925	0.5236	0.419329	0.0971241	-0.0858181	0.0377104	0.0416368	0.239522	0	0.854092	0.62477	0.361163	0.29494	0.147017	0.0434265	0.2281	0.170922
EML4	0.0185218	5.74e-13	0.343806	0.853624	1.80703	0	0.122962	0.246504	-0.457898	0.109841	-0.137036	-0.00848245	-0.0110947	0.176913	0	0.464121	0.399203	-0.37962	0.172657	-0.0415643	0.0679368	0.141216	-0.0775848	0	0.750541	0.589377	-0.176919	0.10202	-0.0749951	0.110716	0.159746	0.0105769	0	0.853624	0.756183	-0.308562	-0.0404231	-0.168153	0.0862129	0.142124	0.061053
RBM7	0.0402551	2.33e-14	0.392636	0.852897	1.80612	0	0.214	0.470092	0.237734	0.0195009	0.117582	-0.0437384	-0.000992099	-0.0401001	0	0.276677	0.561846	0.481156	0.240696	0.148686	0.00949679	-0.0283436	0.0438668	0	0.635866	0.852897	0.805669	0.500198	0.546892	0.456181	0.145291	0.178743	0	0.443897	0.578627	0.562696	0.208963	0.118781	0.19088	-0.125955	-0.161276
BTN3A2	0.0689769	1.54e-06	0.303966	0.852788	1.80599	0	-0.105699	0.445028	0.331706	-0.133119	-0.0280157	-0.0694512	0.0236704	-0.51397	0	0.338475	0.852788	0.644239	0.548928	0.520179	0.365486	0.120436	0.409179	0	0.367916	0.601192	0.842661	0.82647	0.466599	0.276019	0.541465	0.377441	0	0.253742	0.604422	0.483278	0.562786	0.170948	0.568876	-0.00726265	0.0715583
KCNE5	0.0162613	2.34e-14	0.206482	0.852775	1.80597	0	0.107698	0.266645	0.179392	-0.0789055	-0.122705	0.0524499	-0.00455793	-0.19014	0	0.546987	0.472403	0.420719	0.156605	0.117837	0.179433	0.0182378	0.0339236	0	0.369392	0.524767	0.399884	-0.0282634	-0.0645367	-0.00100492	-0.113667	-0.0137872	0	0.597871	0.852775	0.405321	0.177242	-0.021381	0.0802244	0.159032	0.0140666
TBK1	8.65e-05	1.73e-26	0.0719574	0.851954	1.80494	0	0.234527	0.693546	0.525654	0.0675559	0.0449002	-0.125164	-0.0727446	-0.0672442	0	0.211557	0.675205	0.572019	0.121424	-0.0572303	-0.185958	-0.133423	-0.0148668	0	0.523574	0.785992	0.809462	0.426474	0.0503749	0.0659172	-0.019763	0.019122	0	0.346345	0.755839	0.851954	0.330432	0.0482607	-0.154778	-0.297491	-0.297614
USP30	0.0366604	1.72e-10	0.107722	0.851016	1.80377	0	0.22079	0.326071	0.566846	0.101199	-0.124114	0.111645	0.0963382	0.181121	0	0.0552452	0.352688	0.455863	-0.126786	0.00619139	-0.0278676	-0.141031	-0.390613	0	0.223615	0.652522	0.749251	0.277122	0.139603	0.257364	0.146908	0.209294	0	0.328101	0.368992	0.851016	0.3625	0.0802314	-0.0291669	-0.08564	-0.0257421
TP53BP1	0.0626164	1.08e-14	0.618752	0.850597	1.80325	0	0.13704	0.423696	0.248804	0.181517	0.0113343	-0.0623721	-0.0539017	0.0304029	0	0.580186	0.393761	0.188881	0.0215195	0.0453088	-0.116367	-0.213524	0.0417562	0	0.60826	0.813876	0.447847	0.262211	0.122177	0.0763111	-0.0108036	-0.0712791	0	0.770895	0.850597	0.406112	0.272792	0.126775	-0.0545437	-0.245288	-0.177028
IL1B	0.219642	3.92e-11	0.175114	0.850117	1.80265	0	0.623442	0.487814	0.392209	-0.0170451	0.324096	0.1179	0.0234415	0.0753004	0	0.639962	0.305774	0.0248145	0.0222025	0.403833	0.201003	0.0087575	0.138069	0	0.75817	0.230523	0.277178	0.159157	0.64214	0.322502	0.146983	0.137705	0	0.850117	0.346393	0.197071	0.0821478	0.31695	0.130139	-0.0198786	-0.0258996
IFNAR1	0.0180144	8.05e-22	0.339051	0.847016	1.79878	0	0.424833	0.259274	-0.175175	-0.100372	0.119919	0.0423455	-0.0185661	0.0459751	0	0.524834	0.19577	-0.22465	-0.0819467	-0.161422	-0.0347727	-0.0605712	-0.0404826	0	0.668044	0.385534	-0.0911197	-0.0359212	0.0852036	0.0973659	-0.0464364	-0.0567296	0	0.847016	0.459459	-0.0252914	-0.105502	0.0434112	0.0587795	-0.0560927	-0.0255263
PRAF2	0.387351	4.49e-10	0.565492	0.846946	1.79869	0	0.200073	0.380385	0.106951	-0.357377	-0.240609	-0.0776465	-0.0394258	0.0372094	0	0.354481	0.332842	-0.0416578	-0.334149	-0.0298776	-0.0813312	-0.258715	-0.144148	0	0.722131	0.746147	0.466571	0.146944	0.301319	0.144093	0.147104	0.442218	0	0.537271	0.846946	0.255134	0.106941	-0.22832	0.0730964	0.127469	0.15216
BACH1-IT2	0.295542	1.77e-12	0.500567	0.845904	1.79739	0	-0.160971	0.227239	-0.104946	-0.174064	-0.149115	-0.370661	-0.547234	-0.108521	0	0.345294	0.580897	0.283297	0.124666	0.0646468	-0.255097	0.148728	-0.223023	0	0.406702	0.534947	0.231367	-0.171757	-0.0715733	-0.0841189	-0.0985138	-0.39207	0	0.422133	0.845904	0.510678	-0.0518335	-0.0135807	-0.56301	-0.14102	-0.63174
KIF1B	0.641519	1.83e-07	0.863958	0.844379	1.79549	0	0.165424	0.29464	0.045153	-0.18872	-0.137864	-0.144304	-0.0682736	-0.0107045	0	0.309066	0.394403	0.110478	-0.0296474	-0.042954	-0.0351475	-0.0241232	-0.184799	0	0.639328	0.630012	0.406733	0.0685649	0.215509	0.259507	0.181445	0.0438909	0	0.485171	0.844379	0.538077	0.217509	0.0865206	-0.00763782	-0.00944803	-0.10691
CDKL1	0.00820784	9.31e-11	0.0366895	0.844091	1.79513	0	0.186778	0.323775	-0.116347	0.0444152	-0.215327	0.0579762	-0.217314	-0.268344	0	0.739638	0.795347	0.465557	0.177923	0.142967	0.0293405	0.0967099	0.23679	0	0.777779	0.683738	0.400297	0.616781	0.340917	0.108518	0.165945	0.189767	0	0.653161	0.844091	0.252023	0.072067	0.0809524	-0.00774814	-0.054386	-0.00451771
LOC101928105	0.509055	7.27e-12	0.395414	0.84406	1.79509	0	0.166024	0.372219	0.219159	-0.16432	-0.104261	-0.261123	-0.15715	-0.1424	0	0.396921	0.447733	0.485799	0.0740611	0.00168592	-0.085331	-0.0548445	-0.199587	0	0.419031	0.487784	0.253843	0.152638	0.0125391	0.129153	0.165284	0.155891	0	0.684553	0.84406	0.512326	0.200293	0.152078	0.118183	-0.000815536	0.270551
CFAP58	0.00951952	2.95e-14	0.488212	0.843887	1.79488	0	-0.195008	0.0805285	0.415327	0.0363756	-0.174713	-0.13779	-0.144007	-0.0516403	0	-0.272404	0.341086	0.598152	0.269966	-0.0579538	0.0339503	-0.110012	-0.0624268	0	-0.260625	0.369199	0.843887	0.457079	0.356162	0.199544	0.119263	0.397746	0	-0.304509	0.0801452	0.716794	0.549452	0.169598	-0.270188	-0.368734	-0.186072
IL12RB1	0.848836	1.78e-15	0.0216579	0.84348	1.79437	0	-0.278841	0.358991	0.84348	0.320788	-0.076191	0.0330257	-0.10794	-0.12771	0	-0.237199	0.335967	0.692196	0.54196	0.242396	0.0779864	-0.0980002	0.0609187	0	-0.313052	0.224368	0.820935	0.827968	0.436697	0.312309	0.0213243	0.153556	0	-0.656687	-0.298525	0.601022	0.811745	0.468745	0.263242	-0.0861533	-0.177862
PPP2R2A	0.687154	6.69e-13	0.330676	0.84325	1.79409	0	0.0575909	0.48368	0.134775	0.00550806	0.116434	-0.194629	-0.00104079	0.0772112	0	0.432513	0.495588	0.229605	0.0417629	-0.000363541	-0.0201351	-0.208921	0.0562341	0	0.382782	0.84325	0.545127	0.269832	0.165765	0.256128	-0.0224752	0.00126014	0	0.289598	0.529443	0.403685	-0.11922	-0.119344	-0.254602	-0.301356	-0.424057
LOC105378744	0.382698	2.56e-12	0.65463	0.842917	1.79367	0	0.205459	0.427415	0.371596	0.223844	0.328186	0.0207793	0.173849	0.162894	0	0.45568	0.548716	0.632797	0.111496	0.00171413	0.0854554	-0.12544	0.0197515	0	0.448553	0.520151	0.288853	0.224448	-0.0512881	-0.1353	-0.0993639	0.0350115	0	0.842917	0.7356	0.794042	0.35158	0.179986	0.148369	0.468957	0.391945
TNFAIP2	0.0856326	1.86e-26	0.915206	0.842699	1.7934	0	0.428003	0.645548	0.603257	0.0617793	0.0537518	-0.0369694	-0.00433644	0.0274414	0	0.534049	0.783386	0.700091	0.214366	0.128816	-0.0359307	0.0168111	0.159075	0	0.531026	0.831409	0.828236	0.164637	-0.00135851	0.00407916	-0.0161112	0.125111	0	0.439349	0.842699	0.789667	0.302616	0.0270653	-0.071992	0.0848246	-0.0205764
PAPSS1	0.125091	1.99e-17	0.677423	0.842345	1.79296	0	0.25634	0.39029	-0.182547	-0.148882	-0.224759	-0.216281	-0.225968	-0.274084	0	0.506535	0.219771	-0.335481	-0.0415238	-0.300734	-0.0571631	-0.066831	-0.0338572	0	0.729277	0.549603	-0.267514	-0.114813	-0.276761	0.0502608	-0.177572	-0.0911419	0	0.842345	0.560853	-0.29134	-0.369417	-0.282144	0.002379	-0.272333	-0.29528
MIR4660	0.031382	6.09e-19	0.0266825	0.841841	1.79234	0	0.709236	0.614382	0.292886	0.220983	0.123358	-0.0563123	-0.0755101	0.112331	0	0.431187	0.439321	0.25828	-0.0604661	-0.114185	-0.15779	-0.244109	-0.341306	0	0.756648	0.841841	0.773684	0.134769	0.185493	0.0273349	-0.0713092	0.0357957	0	0.825664	0.75332	0.647591	0.182586	0.00866072	-0.165478	-0.107604	-0.0643821
CACNA1E	0.0674297	1.05e-16	0.423493	0.841486	1.7919	0	-0.146722	5.94e-05	0.720962	0.261989	-0.0309456	-0.0273593	-0.317564	-0.0338184	0	-0.289397	0.0974021	0.37958	0.50479	0.420957	0.0911244	-0.172446	-0.175292	0	-0.111093	0.24339	0.769053	0.805924	0.537339	0.286416	0.0117003	-0.00782764	0	-0.0880316	0.397958	0.789371	0.841486	0.32145	0.164181	0.0697103	-0.193566
DNAJC16	0.0097325	5.36e-14	0.019542	0.839996	1.79004	0	0.434657	0.248646	-0.254317	-0.0862349	-0.29712	-0.207649	-0.0599483	-0.241801	0	0.671911	0.193575	0.050693	0.0323218	0.203525	0.141858	0.217705	0.138126	0	0.839996	0.631995	0.00811551	0.189316	0.130482	0.0657346	0.0444742	0.209921	0	0.72558	0.343914	-0.0972563	-0.139579	0.0325401	0.128655	0.021465	0.0647728
NPIPB11	0.815444	1.33e-13	0.855566	0.839941	1.78998	0	-0.150515	0.0791762	-0.0151976	-0.108097	0.0435147	-0.142643	-0.0156246	0.0652151	0	0.337209	0.601768	0.280848	0.111645	0.174571	-0.00390493	0.145118	0.0250541	0	0.295073	0.49339	0.234521	-0.159936	-0.0304542	-0.116524	0.0850974	-0.0758965	0	0.331639	0.839941	0.448062	-0.180996	-0.0482607	-0.203173	0.0455113	-0.057999
LINC01061	0.117289	2.38e-10	0.835176	0.839527	1.78946	0	0.328101	0.059177	-0.331424	-0.247763	-0.161789	-0.142516	-0.0181404	0.302489	0	0.599568	0.269329	-0.207086	-0.143227	-0.0127145	-0.150072	-0.119963	0.0353835	0	0.839527	0.327191	-0.100466	-0.0714555	0.192619	0.0476385	0.0916201	0.34102	0	0.729848	0.637938	-0.0331687	-0.0643998	-0.280507	-0.548235	-0.0365307	0.0290946
LOC440570	0.276825	5.39e-16	0.217714	0.838356	1.78801	0	0.261789	0.454934	0.453146	0.223766	0.135908	0.196588	0.0116902	0.00114968	0	0.19695	0.557896	0.772716	0.284924	0.172522	0.197271	0.206631	0.122076	0	0.0204531	0.773021	0.496788	0.132327	-0.0143992	-0.187983	-0.115174	-0.116133	0	0.153682	0.623417	0.838356	0.315154	0.217184	0.0982648	-0.109982	0.0603949
CASP4	0.00176289	1.2e-17	0.557848	0.837856	1.78739	0	0.663609	0.620235	0.30348	0.190954	0.228714	-0.0406164	-0.0880263	0.0707338	0	0.798314	0.712377	0.490068	0.355222	0.472235	0.190131	0.0819257	0.0842425	0	0.837856	0.776561	0.598237	0.386161	0.444047	0.219947	0.0798139	-0.0175513	0	0.812091	0.827707	0.726625	0.308973	0.215156	-0.136169	-0.252046	-0.136833
MIR4326	0.0642657	2.08e-08	0.000156055	0.835989	1.78508	0	0.101182	0.0480204	-0.0519269	-0.0300144	-0.0549015	-0.278814	0.0129339	-0.277841	0	0.504638	0.586489	0.398989	0.182536	0.217409	0.228827	0.255777	0.064213	0	0.297777	0.415361	0.283969	-0.119132	0.022991	-0.0755646	0.155982	-0.158401	0	0.835989	0.577243	0.555348	0.157881	0.250186	-0.0961448	0.305994	0.358984
NUP50-AS1	0.0642321	3.01e-18	0.343393	0.833023	1.78141	0	0.017622	0.496002	0.68114	0.104002	0.274421	0.0583117	0.0699681	-0.166345	0	-0.239188	0.387384	0.636471	0.126473	0.139063	-0.128039	0.0125894	-0.0576642	0	-0.405996	0.409257	0.833023	0.307909	0.334584	0.222332	0.209454	0.152855	0	-0.735542	0.380353	0.761648	0.222574	0.196185	-0.0352122	-0.044645	-0.11803
ASNS	0.00438395	7.44e-12	0.846323	0.830859	1.77874	0	0.429288	0.442676	0.0170168	-0.159374	-0.128998	-0.0446033	0.145183	0.159247	0	0.521393	0.330384	-0.0973433	0.0492537	-0.128162	-0.238137	-0.124127	-0.0585803	0	0.529114	0.388996	0.112294	-0.0896759	-0.0235357	-0.301153	-0.0859557	-0.0862565	0	0.830859	0.215612	0.043297	0.0478045	-0.18916	-0.0077683	-0.17864	0.0194607
C9orf72	0.00221312	2.68e-21	0.842714	0.830137	1.77785	0	0.479494	0.541731	0.221474	-0.0703051	-0.131459	-0.146238	0.0744565	0.0163972	0	0.683619	0.625758	0.267587	0.0810692	-0.0238683	-0.0708567	-0.127947	-0.00108815	0	0.830137	0.751356	0.544432	0.158351	0.175775	0.164706	0.222229	0.154272	0	0.764593	0.617584	0.480003	-0.152774	-0.150901	-0.163634	-0.15409	-0.0421893
CBWD6	0.0313792	1.99e-14	0.0834592	0.82918	1.77668	0	0.13926	0.268994	0.318858	-0.157431	0.244321	-0.121206	0.0269843	-0.0287251	0	0.324053	0.654173	0.376254	0.0522166	0.108948	0.0129092	0.00573337	0.030569	0	0.411978	0.485975	0.331348	-0.083219	0.00830842	-0.0290796	0.040451	-0.0550437	0	0.464813	0.82918	0.3595	0.00712968	-0.0843632	-0.239593	-0.0540912	-0.193127
MIR4772	0.00194644	3.65e-14	0.456364	0.828055	1.77529	0	0.436964	0.252492	-0.0900045	-0.304142	-0.0792246	-0.406012	-0.374768	-0.361827	0	0.677335	0.436648	0.0669775	0.110825	-0.0465925	-0.105716	-0.225551	0.0677876	0	0.828055	0.79073	0.50652	0.498639	0.56635	0.298025	0.289237	0.124805	0	0.745494	0.769104	0.418897	0.131838	0.505023	0.0473297	-0.107248	-0.354576
UTP11	0.0634953	6.88e-09	0.0853881	0.827776	1.77495	0	0.359235	0.301499	-0.110037	-0.322612	-0.399983	0.111153	-0.00740788	-0.181357	0	0.491647	0.137345	-0.108004	-0.205539	-0.195958	-0.273327	-0.0944013	-0.071362	0	0.782995	0.49884	-0.0966156	-0.16877	-0.105053	-0.0337662	-0.260751	-0.128843	0	0.827776	0.401363	-0.103328	-0.001603	-0.175986	0.408641	0.0147126	0.183546
NFKBID	0.351016	5.26e-13	0.835787	0.826877	1.77384	0	-0.628789	-0.152164	0.124204	-0.15608	-0.175948	-0.386397	-0.228421	-0.349438	0	-0.351135	0.187808	0.0757699	-0.106929	0.100243	-0.166369	-0.266769	-0.106936	0	-0.580168	0.0503492	0.421811	0.0705505	0.112096	0.0859594	-0.130698	0.0880096	0	-0.715087	0.490858	0.826877	0.360335	0.227857	-0.182101	-0.0691758	-0.189872
RHOT1	0.298944	1.2e-18	0.305354	0.826578	1.77347	0	0.569927	0.510178	0.187511	0.0847467	0.154648	0.0733612	0.12652	0.0930637	0	0.559919	0.348462	0.193633	0.0671633	0.110338	0.0236172	0.0187968	-0.00165248	0	0.81837	0.620449	0.474512	0.348142	0.408263	0.314919	0.211982	0.316351	0	0.826578	0.579395	0.435748	0.365976	0.234287	0.0121049	0.0609018	0.11857
GLA	0.0396151	3.21e-13	0.144697	0.826148	1.77295	0	0.228852	0.452816	0.138728	-0.222685	-0.243265	-0.197268	-0.268926	-0.14014	0	0.415267	0.509571	0.303311	-0.0024496	0.122251	-0.156663	-0.139943	-0.0848366	0	0.610877	0.554663	0.558904	-0.052148	0.239319	-0.0719862	-0.14719	-0.0504979	0	0.826148	0.723239	0.708454	-0.0792184	0.0884867	-0.211624	-0.0735448	-0.249302
C7orf49	2.75e-05	2.76e-19	0.250248	0.825847	1.77258	0	0.599261	0.505753	0.253157	0.0365582	0.0372881	-0.0307414	-0.112256	-0.0736838	0	0.560697	0.50392	0.60625	0.280491	0.0866404	0.0523694	-0.0843937	0.0816839	0	0.825847	0.805371	0.57138	0.217921	0.159336	-0.0807782	-0.0999454	0.154855	0	0.713686	0.752231	0.501914	0.227473	0.0112944	-0.100767	-0.156065	-0.180275
IL1RN	0.337699	4.98e-12	0.359015	0.825168	1.77174	0	0.423287	0.0953288	-0.074888	-0.1026	0.231092	-0.100731	-0.0436213	0.0261823	0	0.65451	0.159693	-0.233261	-0.198045	0.274534	-0.037054	-0.0976458	-0.282892	0	0.810015	0.351404	0.236335	0.322289	0.630858	0.270808	0.0415291	0.275838	0	0.825168	0.613385	0.297743	0.420111	0.173225	-0.038148	-0.00465959	0.0695686
UBE2W	0.000374494	1.3e-12	0.657689	0.824854	1.77136	0	0.213652	0.169617	-0.0892041	-0.216319	0.0650362	-0.196218	-0.0447831	-0.0901946	0	0.34459	0.26594	-0.0721292	-0.028943	0.0504135	-0.11279	-0.268771	-0.0607956	0	0.564509	0.423005	0.0297204	0.115488	0.194578	0.213136	0.0187514	0.0309834	0	0.824854	0.562889	0.31883	0.136325	0.126988	-0.00893102	-0.0961086	-0.152857
STK24	0.00188014	3.15e-26	0.041201	0.824157	1.7705	0	0.170623	0.571618	0.421502	-0.121862	-0.107277	-0.113519	-0.00185836	-0.0830798	0	0.291773	0.567882	0.376682	-0.0620397	-0.0390832	-0.105512	-0.237684	-0.048728	0	0.389368	0.782417	0.588664	0.161576	-0.0587856	-0.217376	-0.137213	0.116564	0	0.455961	0.824157	0.516238	0.205364	-0.117872	-0.149159	-0.200631	-0.173665
USP25	5.49e-05	9.09e-23	0.30603	0.823755	1.77001	0	0.331108	0.620408	0.473511	0.148186	0.0461423	-0.0296464	-0.00924538	-0.0740625	0	0.467609	0.617274	0.411664	0.318362	0.195034	0.0573781	0.106098	0.081132	0	0.767812	0.823755	0.634035	0.493621	0.276047	0.195136	0.193344	0.200438	0	0.52127	0.668674	0.548275	0.425689	0.241128	0.152482	-0.0313269	-0.0921799
LINC01366	0.000199052	1.53e-16	0.158706	0.822725	1.76874	0	0.325117	0.390515	-0.126477	-0.165231	-0.228233	-0.0886219	0.0247788	-0.339636	0	0.713072	0.388751	0.254665	0.0749858	-0.0343957	0.0198768	0.169656	0.0551068	0	0.71485	0.70162	0.367348	0.0948444	-0.152488	0.0659943	-0.0736228	0.0643139	0	0.711666	0.822725	0.432886	-0.132123	-0.216972	-0.162066	-0.0475231	-0.112589
SPG20	0.0449861	3.18e-12	0.0797854	0.822661	1.76867	0	0.366425	0.307486	0.136459	0.0190173	-0.0178246	-0.0994373	-0.019747	-0.043998	0	0.4603	0.62216	0.0927384	-0.0835424	-0.134665	-0.120989	-0.0877032	0.0101685	0	0.783586	0.802547	0.465168	0.125171	0.0816636	0.110486	-0.0904478	0.321132	0	0.822661	0.740694	0.463881	0.0945707	0.284126	0.163386	-0.0709082	-0.0473997
ZFAND4	0.600991	9.14e-07	0.835833	0.822081	1.76795	0	-0.133302	0.0602919	-0.0684482	-0.256062	-0.209594	-0.0265225	-0.202797	-0.200168	0	0.209082	0.492486	0.20985	0.146997	0.105645	-0.0948739	-0.0992351	0.005958	0	0.172048	0.822081	0.647817	0.419027	0.290602	0.0916566	0.14757	0.203292	0	0.00471879	0.534508	0.624906	0.111424	-0.00991323	-0.0809634	-0.264947	-0.204301
[truncated: 6,422 more rows]
